# Supplementary material for: Long-Term Influence of PCB- and PBDE-Spiked Microplastic Spheres Fed through Rotifers to Atlantic Cod (Gadus morhua) Larvae
Source: Int J Mol Sci. 2023 Jun 19;24(12):10326. doi: 10.3390/ijms241210326 (PMC10299254; doi:10.3390/ijms241210326)
Supplement: Supplementary file 1 [file ijms-24-10326-s001.zip]

Archive with 1 entries (1 files):
- ijms-2397989-supplementary.xlsx
