# Supplementary material for: Long-Term Influence of PCB- and PBDE-Spiked Microplastic Spheres Fed through Rotifers to Atlantic Cod (Gadus morhua) Larvae
Source: Int J Mol Sci. 2023 Jun 19;24(12):10326. doi: 10.3390/ijms241210326 (PMC10299254; doi:10.3390/ijms241210326)
Supplement: Supplementary file 1 [file ijms-24-10326-s001.zip › ijms-2397989-supplementary.xlsx]

## Sheet: A. DEG cod skin
QueryID	Name	PL-C
Gmr#S41377435	40S ribosomal protein S21	-2.62683
Gmr#S43498816	Actin-binding vascular maintenance protein - Ident 92	-1.30644
Gmr#GmA0000003691	Actin-related protein 6	1.24336
Gmr#GENSCAN00000033085	adaptor-related_protein_complex_1,_sigma_1_subunit	-2.24772
Gmr#GmA0000016772	Agmatinase, mitochondrial	1.52991
Gmr#GENSCAN00000013592	Agmatinase, mitochondrial	1.04492
Gmr#GmA0000009295_1	Allograft inflammatory factor 1-like	-0.793438
Gmr#GmA0000009295	Allograft inflammatory factor 1-like	-0.830949
Gmr#GmA0000019044	Alpha-2_8-sialyltransferase ST8Sia VI	-1.02028
Gmr#GmA0000018274	Alpha-2_8-sialyltransferase ST8Sia VI	-1.24274
Gmr#GmA0000010660	Alpha-2_8-sialyltransferase ST8Sia VI	-1.76511
Gmr#GENSCAN00000013966	Amylase_ alpha 2A; pancreatic	1.32877
Gmr#GmA0000002183	Angiopoietin-related protein 5	-1.09922
Gmr#GENSCAN00000046022	ARP6_actin-related_protein_6_homolog_(yeast)	1.23922
Gmr#GENSCAN00000054592	asteroid_homolog_1_	-0.886087
Gmr#Contig13356	ATP synthase gamma chain - Ident 33	1.55347
Gmr#GmA0000003981_2	ATP-binding cassette transporter sub-family G member 2a	-0.887127
Gmr#S43505151	B-cell receptor CD22	-1.13188
Gmr#GENSCAN00000032397	Bloom syndrome protein	-1.85978
Gmr#GENSCAN00000064145	Bloom syndrome protein	-2.37001
Gmr#S41404984	Brahma protein-like protein 1	-1.09672
Gmr#S41402150	Bruton agammaglobulinemia tyrosine kinase, isoform	-0.895385
Gmr#GmA0000009898	Calcium/calmodulin-dependent protein kinase IG - Ident 26	1.09391
Gmr#GmA0000007915	Calcium/calmodulin-dependent protein kinase IG - Ident 26	1.03285
Gmr#GmA0000009890	Calcium/calmodulin-dependent protein kinase IG - Ident 26	0.926643
Gmr#GmA0000009908	Calcium/calmodulin-dependent protein kinase IG - Ident 26	0.911513
Gmr#GmA0000016920	Carboxyl-terminal PDZ ligand of neuronal nitric oxide synthase protein	-1.1672
Gmr#Singlet2236	Cardiomyopathy associated 5 like - Ident 32	1.25083
Gmr#Singlet29164	Caspase	-1.04288
Gmr#S55480502	Caspase - Ident 38	-0.857565
Gmr#GENSCAN00000040798	Caspase - Ident 38	-0.862431
Gmr#GmA0000017193	Caspase 6, apoptosis-related cysteine peptidase, like 1	-0.820253
Gmr#GmA0000003870	Caspase 8, apoptosis-related cysteine peptidase	1.37948
Gmr#GENSCAN00000065219	caspase_4,_apoptosis-related_cysteine_peptidase	-1.35183
Gmr#GmA0000008531	Cathepsin B, a	-0.930472
Gmr#GmA0000008531	Cathepsin B, a	-0.930472
Gmr#GmA0000008531	Cathepsin B, a	-0.930472
Gmr#GmA0000018806	cathepsin K	-1.0696
Gmr#GmA0000018806	cathepsin K	-1.0696
Gmr#GmA0000002589	Cathepsin Sa	-1.05
Gmr#GmA0000002589	Cathepsin Sa	-1.05
Gmr#GmA0000002589	Cathepsin Sa	-1.05
Gmr#GENSCAN00000029150	cathepsin_B	-0.884974
Gmr#GENSCAN00000021816	Cbp/p300-interacting transactivator 2	0.800939
Gmr#GENSCAN00000055677	CD22_molecule	-1.10494
Gmr#GENSCAN00000029223	CD22_molecule	-1.16171
Gmr#GmA0000008940	CD8 antigen_ alpha polypeptide	-0.895751
Gmr#GmA0000020572	Cerebellin 9	3.92039
Gmr#GmA0000003868	Cfb protein - Ident 33	-1.03281
Gmr#S44196182	CFDP1 protein - Ident 88	4.17156
Gmr#GmA0000015518	Clathrin interactor 1	0.820936
Gmr#GENSCAN00000038092	CNDP dipeptidase 2 (Metallopeptidase M20 family)	1.3786
Gmr#GENSCAN00000059827	Coiled-coil domain-containing protein 149-B	1.05533
Gmr#GmA0000008243	Coiled-coil domain-containing protein 151	-1.06627
Gmr#GmA0000018287	Collagen alpha-1(II) chain	-1.6743
Gmr#GmA0000018287_2	Collagen_ type IX_ alpha 1 - Ident 56	-1.71705
Gmr#GmA0000009370	Complement component 4	-0.907762
Gmr#GmA0000017187	C-reactive protein 2	-0.84828
Gmr#GmA0000000468	C-type lectin domain family 9 member A	-0.945098
Gmr#GmA0000019936	C-type lectin domain family 9 member A	-0.994407
Gmr#GmA0000016951	Cxcr3.1 protein - Ident 30	-1.21182
Gmr#S55461632	CYB_GADMO RecName: Full=Cytochrome b; AltName: Full=Ubiquinol-cytochrome-c reductase complex cytochrome b subunit; AltName: Full=Cytochrome b-c1 complex subunit 3; AltName: Full=Complex III subunit 3; AltName: Full=Complex III subunit III	-0.878885
Gmr#GmA0000011655	Cyclin-dependent kinase-like 5	-1.06526
Gmr#S41437894	Cytochrome c oxidase subunit 4 isoform 2, mitochon	1.41528
Gmr#GmA0000003387	Cytochrome P450, family 3, subfamily c, polypeptide 1	-1.06954
Gmr#GmA0000019770	Cytochrome P450, family 7, subfamily C, polypeptide 1	-1.13257
Gmr#GmA0000015897	Cytosolic phospholipase A2 gamma	-0.953713
Gmr#GmA0000017401	Cytosolic phospholipase A2 gamma	-1.18453
Gmr#GmA0000016336	Deafness, autosomal dominant 5	4.46636
Gmr#GENSCAN00000034829	Deafness_ autosomal dominant 5	1.33443
Gmr#S41581218	Disrupted in schizophrenia 1 protein - Ident 32	0.918143
Gmr#GmA0000009570	Disrupted in schizophrenia 1 protein - Ident 32	0.852252
Gmr#S41394501	DNA polymerase - Ident 33	-0.906178
Gmr#GENSCAN00000018929	DNA polymerase - Ident 33	-0.929289
Gmr#GmA0000017686	DnaJ homolog subfamily C member 21 - Ident 46	-1.06266
Gmr#GmA0000015078_1	DnaJ homolog subfamily C member 21 - Ident 46	-1.25463
Gmr#GmA0000002741	Dynein cytoplasmic 1 heavy chain 1 - Ident 27	-0.882842
Gmr#GmA0000017874	Dynein intermediate chain 1, axonemal	-1.13581
Gmr#GENSCAN00000054880	E3 ubiquitin-protein ligase RNF19B	-0.849397
Gmr#GENSCAN00000059123	Endothelial cell-specific adhesion molecule - Ident 28	-1.05398
Gmr#GmA0000011396	Ependymin [EPD] - Ident 30	-0.962163
Gmr#GmA0000010954	Ephrin A1b	-0.980853
Gmr#Contig7077	Fas - Ident 90	1.70287
Gmr#S41456422	Fatty acid binding protein 11a	0.949113
Gmr#GENSCAN00000041250	F-box and leucine-rich repeat protein 2 - Ident 28	-1.20364
Gmr#Singlet28565	Fibronectin 1b - Ident 28	3.13012
Gmr#ENSGMOT00000010512	Fibronectin 1b - Ident 28	2.72616
Gmr#ENSGMOT00000008920	Fibronectin 1b - Ident 28	2.42952
Gmr#S41452599	Fibronectin 1b - Ident 28	2.03154
Gmr#F20B2PE01CTTYI	Fibronectin 1b - Ident 28	1.64689
Gmr#S44189004	G protein pathway suppressor 1 - Ident 33	-0.884666
Gmr#GENSCAN00000003101	GIMAP7 protein - Ident 43	-0.805834
Gmr#GENSCAN00000024015	GIMAP7 protein - Ident 43	-1.01195
Gmr#GENSCAN00000004733	GIMAP7 protein - Ident 43	-1.52112
Gmr#GmA0000002006	Glypican Knypek - Ident 95	-1.40359
Gmr#GENSCAN00000062124	Grnb protein	-1.34463
Gmr#GmA0000015414	Grnb protein	-1.38459
Gmr#GmA0000014470	Helentron 4 helitron-like transposon replicase/helicase/endonuclease	-2.08352
Gmr#S55471919	Hemicentin1 protein - Ident 47	-1.06217
Gmr#S43496210	Hgfa protein - Ident 35	-1.94478
Gmr#GmA0000007723	HHIP-like protein 2	-1.29794
Gmr#GENSCAN00000065240	histone_deacetylase_4	0.866145
Gmr#GmA0000015695	Hook homolog 1	-1.50431
Gmr#S55469765	Ig epsilon receptor subunit gamma	-0.846435
Gmr#GmA0000000162	IgGFc-binding protein	-2.12077
Gmr#GmA0000014685	Immunity-related GTPase family, e4	-0.902738
Gmr#GmA0000014685_3	Immunity-related GTPase family, e4	-1.08866
Gmr#Contig5436	Interleukin 2 receptor beta - Ident 82	-0.909441
Gmr#F20B2PE02I15E2	Interleukin-1 receptor-associated kinase 4	-1.52522
Gmr#GmA0000001224_1	Interleukin-17 receptor A	-0.873783
Gmr#GmA0000017108	interleukin-22	0.889392
Gmr#GmA0000012500	Kruppel-like factor 4b	-1.66071
Gmr#GmA0000020502	Lectin	1.16455
Gmr#GmA0000011135	Leucine-rich repeat-containing protein 16A	-0.938176
Gmr#GmA0000004192	LOC402865 proteinQ6PH72 LOC402865 protein	2.889
Gmr#GmA0000015614_2	LOC560655 protein	-3.47194
Gmr#GmA0000015614	LOC560655 protein - Ident 30	-3.36837
Gmr#GENSCAN00000003288	LOC560655 protein - Ident 38	1.73833
Gmr#GmA0000015614_3	LOC560655 protein - Ident 38	-3.79549
Gmr#GmA0000003139	Low-density lipoprotein receptor-related protein 2	-0.929907
Gmr#S41350954	LY6/PLAUR domain containing 6B - Ident 98	-2.24834
Gmr#GmA0000013978	Lysozyme g-like protein 2	-0.814084
Gmr#GmA0000013925_1	Lysozyme g-like protein 2	-1.54395
Gmr#GENSCAN00000003020	Lysozyme g-like protein 2	-1.63795
Gmr#GmA0000013925	Lysozyme g-like protein 2	-1.63825
Gmr#GmA0000013925_2	Lysozyme g-like protein 2	-1.66271
Gmr#GmA0000013909	Lysozyme g-like protein 2	-2.38907
Gmr#GmA0000011231	Macro-PARP 5	-1.04406
Gmr#GmA0000011231_1	Macro-PARP 6	-1.05127
Gmr#GmA0000011231_3	Macro-PARP 7	-1.07911
Gmr#GmA0000011231_4	Macro-PARP 8	-1.04371
Gmr#GmA0000019219	Mannosidase, alpha, class 1B, member 1	0.900944
Gmr#S43506701	Matn1 protein - Ident 28	1.22776
Gmr#GmA0000014542	Matrix metalloproteinase 13a	0.983881
Gmr#GmA0000001400	Matrix metalloproteinase 9	-1.10386
Gmr#F20B2PE01C5D8P	Mediator of RNA polymerase II transcription subunit 19-A	-1.19966
Gmr#GmA0000000420	Metalloreductase STEAP4	-0.949529
Gmr#GmA0000006456	Mex-3 homolog B	0.889809
Gmr#GmA0000015302	MGC163079 protein - Ident 48	-1.96721
Gmr#GENSCAN00000009951	MHC class I antigen, partial	-0.859213
Gmr#GENSCAN00000042272	MHC class Ia antigen	-0.870445
Gmr#GENSCAN00000018867	MHC class Ia antigen	-0.931575
Gmr#GENSCAN00000021463	MHC class Ia antigen	-1.75768
Gmr#GmA0000005436	Mical-like 2b	-0.900391
Gmr#GmA0000014439	Mmp13 protein - Ident 93	1.14443
Gmr#GENSCAN00000033304	Mmp13 protein - Ident 93	0.862132
Gmr#GmA0000001952	MORC family CW-type zinc finger 3b	2.36352
Gmr#GmA0000011009	Myeloid-specific peroxidase	1.06293
Gmr#GmA0000011009_1	Myeloid-specific peroxidase	1.00065
Gmr#GmA0000010286	Myeloid-specific peroxidase	0.873937
Gmr#GmA0000020331	NACHT, LRR and PYD domains-containing protein 1	1.03779
Gmr#GENSCAN00000038651	NACHT, LRR and PYD domains-containing protein 1	-0.81832
Gmr#GENSCAN00000012440	NACHT, LRR and PYD domains-containing protein 1	-0.970249
Gmr#S41428674	NACHT, LRR and PYD domains-containing protein 1	-1.19601
Gmr#GmA0000001467	NACHT, LRR and PYD domains-containing protein 1	-1.75975
Gmr#S41383050	NACHT, LRR and PYD domains-containing protein 1	-1.91836
Gmr#S55479390	NACHT, LRR and PYD domains-containing protein 1	-5.58565
Gmr#S55471723	NADH dehydrogenase 4	-1.63689
Gmr#GmA0000010408	Natterin-like protein	3.29476
Gmr#GmA0000016987	Natterin-like protein	-1.35676
Gmr#GENSCAN00000012192	Natterin-like protein	-4.66109
Gmr#GmA0000015851	Nephrosin	0.960456
Gmr#ENSGMOT00000013503	Neuronal-specific septin-3 - Ident 33	-1.11823
Gmr#F20B2PE02IZWYF	Neuronal-specific septin-3 - Ident 33	-1.58957
Gmr#GmA0000005680	Neuronal-specific septin-3 - Ident 33	-1.89495
Gmr#ENSGMOT00000010240	Neuronal-specific septin-3 - Ident 33	-2.05742
Gmr#GENSCAN00000050058	Neuronal-specific septin-3 - Ident 33	-2.20476
Gmr#GENSCAN00000048247	Neuronal-specific septin-3 - Ident 33	-3.20677
Gmr#ENSGMOT00000004268	Neuronal-specific septin-3 - Ident 33	-3.63871
Gmr#ENSGMOT00000013231	Neuronal-specific septin-3 - Ident 33	-3.72691
Gmr#GmA0000009283	NME/NM23 nucleoside diphosphate kinase 2a	1.07985
Gmr#S55478577	Notochord-related protein - Ident 20	-1.45039
Gmr#GmA0000018648	Novel carboxylesterase domain containing protein - Ident 95	-1.16921
Gmr#S55477034	Novel hemicentin protein - Ident 25	-1.25386
Gmr#S43508723	Novel immune-type receptor 1g_ allele 1	-2.01284
Gmr#GmA0000018255	Novel lectin C-type domain containing protein - Ident 29	1.007
Gmr#S41404988	Novel lectin C-type domain containing protein - Ident 37	-0.799417
Gmr#GmA0000004399	Novel NACHT domain containing protein - Ident 63	-1.68463
Gmr#S41409513	Novel NACHT domain containing protein - Ident 84	-0.918192
Gmr#GmA0000003906	Novel protein containing a SEA domain - Ident 73	-0.92454
Gmr#GmA0000011783_2	Novel protein containing trypsin domains - Ident 38	1.33423
Gmr#GmA0000011783	Novel protein containing trypsin domains - Ident 38	1.29327
Gmr#GENSCAN00000033959	Novel protein containing trypsin domains - Ident 38	1.28281
Gmr#GmA0000011811	Novel protein containing trypsin domains - Ident 38	0.8913
Gmr#GmA0000011807	Novel protein containing trypsin domains - Ident 38	0.798136
Gmr#GmA0000000570	Novel protein similar to H.sapiens C3orf38_ chromosome 3 open reading frame 38 (C3orf38) - Ident 91	-0.908923
Gmr#Singlet25529	Novel protein similar to H.sapiens TMTC2_ transmembrane and tetratricopeptide repeat containing 2 (TMTC2) - Ident 20	-1.14453
Gmr#Contig9038	Novel protein similar to H.sapiens TMTC2_ transmembrane and tetratricopeptide repeat containing 2 (TMTC2) - Ident 20	-1.51742
Gmr#GmA0000011482	Novel protein similar to human laminin_ gamma 3 (LAMC3) - Ident 40	0.82041
Gmr#S43508658	Novel protein similar to semaphorin 3 family (Sema3) - Ident 98	-1.07296
Gmr#GmA0000008846	Novel protein similar to vertebrate ATPase family - Ident 96	-0.830546
Gmr#GmA0000010729	Novel protein similar to vertebrate cartilage intermediate layer protein_ nucleotide pyrophosphohydrolase (CLIP) - Ident 40	1.46214
Gmr#GmE091117i10230	Novel protein similar to vertebrate fibrillin	2.64326
Gmr#S55476266	Novel protein similar to vertebrate pim oncogene family - Ident 59	1.61925
Gmr#S43503132	Novel ubiquitin-protein ligase protein - Ident 100	-1.80138
Gmr#GmA0000011641	NXPE family member 3 - Ident 94	-0.860524
Gmr#S41437102	ORF2-encoded protein	4.13736
Gmr#S41389126	ORF2-encoded protein	-0.823096
Gmr#Contig8119	ORF2-encoded protein	-2.72777
Gmr#Singlet5496	ORF2-encoded protein - Ident 40	-0.988325
Gmr#S43500205	ORF2-encoded protein - Ident 40	-1.14486
Gmr#ENSGMOT00000000703	Orofacial cleft 1 candidate gene 1 protein	-0.915678
Gmr#GENSCAN00000028835	P2X purinoceptor	-1.3262
Gmr#GmA0000020569	P2Y purinoceptor 5	-0.82226
Gmr#GmA0000001525	Periostin, osteoblast specific factor b	-0.941269
Gmr#GmA0000012936	Phosphatase and tensin-like protein A short splice variant - Ident 31	-1.47352
Gmr#GmA0000012738	Phosphate-regulating neutral endopeptidase	-0.991666
Gmr#GENSCAN00000068505	Phospholipase A2 - Ident 28	-1.09088
Gmr#GmA0000005320	Placenta-specific 8, tandem duplicate 1	-0.835295
Gmr#F20B2PE01DNLFQ	Platelet-derived growth factor receptor-like	-0.862782
Gmr#GENSCAN00000050897	pleckstrin_homology_domain_containing,_family_A_member_7	1.09662
Gmr#GENSCAN00000008068	Poly [ADP-ribose] polymerase 14	-0.872383
Gmr#GENSCAN00000004378	Poly [ADP-ribose] polymerase 14	-1.13607
Gmr#GENSCAN00000052353	Poly [ADP-ribose] polymerase 14	-1.14313
Gmr#GmA0000001282	Potassium voltage-gated channel, Shaw-related subfamily, member 1b	-1.21848
Gmr#S41389103	PREDICTED: hypothetical protein	-1.04749
Gmr#Singlet4098	PREDICTED: similar to LReO_3	-1.05409
Gmr#S41424080	PREDICTED: similar to pol polyprotein	-1.04888
Gmr#S41467911	Properdin	-0.909925
Gmr#GmA0000008692	Prostaglandin D2 synthase b	-1.04726
Gmr#GENSCAN00000006675	protein_kinase,_AMP-activated,_gamma_2_non-catalytic_subunit	1.02467
Gmr#GmA0000001385	Protein-glutamine gamma-glutamyltransferase K	0.94202
Gmr#GmA0000017121	Prothyroliberin	-0.946604
Gmr#GmA0000010762	PRY-SPRY5	0.933877
Gmr#GmA0000008248	Putative novel protein - Ident 100	-0.934346
Gmr#GENSCAN00000038593	Putative novel protein - Ident 100	-0.960215
Gmr#GmA0000008239	Putative novel protein - Ident 100	-0.966528
Gmr#GmA0000013393	Quinone oxidoreductase	-0.828317
Gmr#GmA0000011766	RAB4B, member RAS oncogene family	-1.43844
Gmr#GENSCAN00000007595	RanBP-type_and_C3HC4-type_zinc_finger_containing_1	-0.817314
Gmr#GmA0000005917_2	Rank - Ident 28	0.931301
Gmr#GmA0000013063_1	RecQ protein-like (DNA helicase Q1-like) - Ident 37	-0.992087
Gmr#GENSCAN00000049504	Relaxin - Ident 98	-1.11229
Gmr#S41398009	Replicase/helicase/endonuclease	-0.93331
Gmr#S44173222	Replicase/helicase/endonuclease	-1.25965
Gmr#GmA0000015478	Reticulon-4 receptor	-1.39709
Gmr#GmA0000020498	Retinoic acid receptor responder protein 3	-0.88969
Gmr#GmA0000020003	Retinoic acid receptor responder protein 3	-0.922029
Gmr#GmA0000002711	Retinol binding protein - Ident 26	-1.0563
Gmr#Singlet3848	Retrotransposon-like protein 1	-0.984025
Gmr#GENSCAN00000018905	Reverse transcriptase - Ident 88	1.19135
Gmr#GENSCAN00000074296	ring_finger_protein_39	0.847703
Gmr#GENSCAN00000065293	ring_finger_protein_39	0.819969
Gmr#GmA0000007233	Roundabout homolog 2	1.27149
Gmr#GmA0000010916	S100 calcium binding protein A10b - Ident 100	-0.936222
Gmr#Singlet25641	S100u protein - Ident 100	1.98891
Gmr#GmA0000002000	SAM domain and HD domain-containing protein 1	-0.915723
Gmr#GmA0000002000_2	SAM domain and HD domain-containing protein 1	-3.69046
Gmr#Singlet27410	SAM domain and HD domain-containing protein 1 - Ident 98	-0.920035
Gmr#GENSCAN00000069167	SAM domain and HD domain-containing protein 1 - Ident 98	-1.83022
Gmr#GENSCAN00000019747	SAM domain and HD domain-containing protein 1 - Ident 98	-2.44981
Gmr#GmA0000005357	SAM domain and HD domain-containing protein 1 - Ident 98	-2.71571
Gmr#GENSCAN00000032428	SAM domain and HD domain-containing protein 1 - Ident 98	-3.18881
Gmr#GENSCAN00000057010	SAM_domain_and_HD_domain_1	-1.71409
Gmr#GmA0000016835	SAP-1 - Ident 92	0.845336
Gmr#S55458607	Serine/arginine-rich splicing factor 5	-1.52237
Gmr#GmA0000001809	Serine/threonine-protein kinase Nek4	0.818257
Gmr#Singlet29625	Serine/threonine-protein kinase pim-2 - Ident 44	-1.86971
Gmr#GmA0000004761	Serine--tRNA ligase, cytoplasmic	1.29743
Gmr#GmA0000007662	SLAM family member 7	-1.25814
Gmr#Contig9206	Sodium- and chloride-dependent GABA transporter 2	-1.54665
Gmr#GmA0000011904	Sodium channel_ voltage-gated_ type II_ beta - Ident 22	-0.820387
Gmr#GENSCAN00000053327	solute_carrier_family_25_(mitochondrial_carrier;_phosphate_carrier),_member_24	-0.836516
Gmr#GENSCAN00000032193	solute_carrier_family_8_(sodium/calcium_exchanger),_member_2	-1.40267
Gmr#GmA0000020230	Sortilin - Ident 24	-0.834915
Gmr#GmA0000000348	Sparc/osteonectin, cwcv and kazal-like domains proteoglycan	-1.03455
Gmr#S41431542	Sphingosine 1-phosphate receptor 1	-0.976747
Gmr#GmA0000015662	ST8 alpha-N-acetyl-neuraminide alpha-2,8-sialyltransferase 5	-1.34614
Gmr#GmA0000019054	ST8 alpha-N-acetyl-neuraminide alpha-2,8-sialyltransferase 5	-1.40926
Gmr#GmA0000015649	ST8 alpha-N-acetyl-neuraminide alpha-2,8-sialyltransferase 5	-1.76897
Gmr#GmA0000008471	Stress-induced-phosphoprotein 1 (Hsp70/Hsp90-organizing protein) - Ident 25	-1.5454
Gmr#GmA0000016874	Synaptotagmin V - Ident 57	-1.44187
Gmr#GmA0000012644	Tetraspanin-9 [Tspan-9] - Ident 25	-0.799815
Gmr#S41354013	THAP domain-containing protein 11 - Ident 45	-3.74074
Gmr#S55469356	THO complex 1	2.83633
Gmr#F20B2PE01B7CXB	Thrombospondin-4-B	-1.47101
Gmr#GmA0000002132	TM2 domain-containing protein 3	-0.811578
Gmr#GENSCAN00000025357	transcription_factor_EC	-1.27251
Gmr#S43503139	Transposase domain-containing protein	0.912908
Gmr#GmA0000001193	TRIM 39-like A-3	-1.15271
Gmr#Contig230	TRIM-like	1.09954
Gmr#ENSGMOT00000000663	tripartite_motif-containing_14	1.30169
Gmr#GENSCAN00000007673	tripartite_motif-containing_14	0.894735
Gmr#GmA0000019377	Try protein - Ident 39	1.44894
Gmr#GmA0000001906	Tudor domain-containing protein 12	0.874012
Gmr#GENSCAN00000011971	tudor_domain_containing_12	1.07908
Gmr#GmA0000008405_1	Tumor necrosis factor receptor superfamily member	1.08047
Gmr#GmA0000008405_3	Tumor necrosis factor receptor superfamily member	1.00097
Gmr#GmA0000008405_3	Tumor necrosis factor receptor superfamily member	1.00097
Gmr#S55477309	Ubiquitin C - Ident 37	-0.911662
Gmr#GmA0000011472	Ubiquitin carboxyl-terminal hydrolase	-1.25853
Gmr#S55475983	Ubiquitin carboxyl-terminal hydrolase - Ident 79	-1.00457
Gmr#GmA0000001881	UDP glucuronosyltransferase 1 family a, b	-0.918764
Gmr#GmA0000020354	UDP glucuronosyltransferase 5 family polypeptide a1 - Ident 99	-0.975772
Gmr#GENSCAN00000057443	UDP-glucuronosyltransferase 1 family polypeptide a1 isoform 1 - Ident 97	-1.08266
Gmr#S41362110	Uncharacterized proteinE7EXJ9 Uncharacterized protein	-0.916417
Gmr#GmA0000013907_1	Uncharacterized proteinE7F194 Uncharacterized protein	-1.45182
Gmr#S55467192	Uncharacterized proteinE7F9G0 Uncharacterized protein	-0.921979
Gmr#S41421617	Uncharacterized proteinE7FFM0 Uncharacterized protein	0.814672
Gmr#Singlet2240	Uncharacterized proteinE9QF11 Uncharacterized protein	-0.807711
Gmr#Singlet4500	Uncharacterized proteinF1QKN9 Uncharacterized protein	0.92437
Gmr#GENSCAN00000012945	Unknown	3.80646
Gmr#GENSCAN00000025782	Unknown	3.4268
Gmr#GENSCAN00000010998	Unknown	2.95352
Gmr#GENSCAN00000047450	Unknown	2.28863
Gmr#S55461746	Unknown	1.8735
Gmr#S41426063	Unknown	1.80643
Gmr#GENSCAN00000054511	Unknown	1.78489
Gmr#GENSCAN00000011095	Unknown	1.60637
Gmr#S41389892	Unknown	1.439
Gmr#GENSCAN00000038497	Unknown	1.42406
Gmr#GENSCAN00000023623	Unknown	1.33578
Gmr#GENSCAN00000029272	Unknown	1.31892
Gmr#GENSCAN00000058559	Unknown	1.27825
Gmr#S41424569	Unknown	1.25382
Gmr#S41416892	Unknown	1.2462
Gmr#S41386808	Unknown	1.18203
Gmr#GENSCAN00000044715	Unknown	1.17813
Gmr#GENSCAN00000040796	Unknown	1.13066
Gmr#GENSCAN00000016036	Unknown	1.11023
Gmr#ENSGMOT00000010823	Unknown	1.03584
Gmr#S44179063	Unknown	1.02925
Gmr#S43500134	Unknown	1.01299
Gmr#S55462575	Unknown	0.934503
Gmr#GENSCAN00000063842	Unknown	0.910752
Gmr#GENSCAN00000078428	Unknown	0.905718
Gmr#S43506951	Unknown	0.851647
Gmr#S41423883	Unknown	0.84288
Gmr#ENSGMOT00000011896	Unknown	0.839163
Gmr#GENSCAN00000007691	Unknown	0.834532
Gmr#S55468783	Unknown	0.834303
Gmr#ENSGMOT00000003133	Unknown	0.827325
Gmr#S55465918	Unknown	0.802848
Gmr#GENSCAN00000012628	Unknown	0.793264
Gmr#S41387194	Unknown	-0.797344
Gmr#GENSCAN00000005139	Unknown	-0.802353
Gmr#S41386089	Unknown	-0.810093
Gmr#S41404135	Unknown	-0.815583
Gmr#ENSGMOT00000012944	Unknown	-0.818328
Gmr#S55464237	Unknown	-0.819197
Gmr#GENSCAN00000069484	Unknown	-0.819427
Gmr#GENSCAN00000011003	Unknown	-0.822807
Gmr#GENSCAN00000024841	Unknown	-0.824237
Gmr#GENSCAN00000044146	Unknown	-0.824892
Gmr#S41428845	Unknown	-0.828957
Gmr#S44188830	Unknown	-0.83829
Gmr#GENSCAN00000035530	Unknown	-0.84441
Gmr#GENSCAN00000012653	Unknown	-0.849711
Gmr#ENSGMOT00000009761	Unknown	-0.851242
Gmr#GENSCAN00000007201	Unknown	-0.858729
Gmr#GENSCAN00000021208	Unknown	-0.861734
Gmr#S41389196	Unknown	-0.86452
Gmr#GENSCAN00000056449	Unknown	-0.867442
Gmr#GENSCAN00000042739	Unknown	-0.870526
Gmr#GENSCAN00000074764	Unknown	-0.87099
Gmr#GENSCAN00000008656	Unknown	-0.874698
Gmr#S51740823	Unknown	-0.893182
Gmr#S44165444	Unknown	-0.896428
Gmr#GENSCAN00000013513	Unknown	-0.89754
Gmr#GENSCAN00000035042	Unknown	-0.901731
Gmr#GENSCAN00000073784	Unknown	-0.90517
Gmr#GENSCAN00000001088	Unknown	-0.907063
Gmr#GENSCAN00000034721	Unknown	-0.925869
Gmr#GENSCAN00000055875	Unknown	-0.926326
Gmr#GENSCAN00000068086	Unknown	-0.927799
Gmr#GENSCAN00000027301	Unknown	-0.942605
Gmr#GENSCAN00000028339	Unknown	-0.951968
Gmr#S43498402	Unknown	-0.960039
Gmr#GENSCAN00000015958	Unknown	-0.961739
Gmr#GENSCAN00000043761	Unknown	-0.964763
Gmr#ENSGMOT00000009552	Unknown	-0.968523
Gmr#GENSCAN00000006126	Unknown	-0.994153
Gmr#GENSCAN00000036422	Unknown	-1.00016
Gmr#S41437239	Unknown	-1.00703
Gmr#S51741976	Unknown	-1.02101
Gmr#GENSCAN00000033070	Unknown	-1.02274
Gmr#S41360214	Unknown	-1.03774
Gmr#GENSCAN00000045826	Unknown	-1.05648
Gmr#GENSCAN00000077887	Unknown	-1.05944
Gmr#ENSGMOT00000022147	Unknown	-1.08069
Gmr#ENSGMOT00000004619	Unknown	-1.09989
Gmr#GENSCAN00000061518	Unknown	-1.1071
Gmr#S41386783	Unknown	-1.1168
Gmr#GENSCAN00000057793	Unknown	-1.13846
Gmr#GENSCAN00000026055	Unknown	-1.14429
Gmr#GENSCAN00000016691	Unknown	-1.148
Gmr#S41644259	Unknown	-1.16508
Gmr#ENSGMOT00000012939	Unknown	-1.18092
Gmr#GENSCAN00000014264	Unknown	-1.22273
Gmr#S41414227	Unknown	-1.24527
Gmr#GENSCAN00000072960	Unknown	-1.29804
Gmr#GENSCAN00000004252	Unknown	-1.30494
Gmr#GENSCAN00000043048	Unknown	-1.31013
Gmr#S41397652	Unknown	-1.33695
Gmr#GENSCAN00000046780	Unknown	-1.36123
Gmr#GENSCAN00000021845	Unknown	-1.39865
Gmr#GENSCAN00000054175	Unknown	-1.46709
Gmr#GENSCAN00000029687	Unknown	-1.50392
Gmr#S43504987	Unknown	-1.63099
Gmr#GENSCAN00000054872	Unknown	-1.65634
Gmr#S55479793	Unknown	-1.84606
Gmr#S41464745	Unknown	-1.84956
Gmr#GENSCAN00000033638	Unknown	-2.07749
Gmr#S43501230	Unknown	-2.15656
Gmr#S55478543	Unknown	-2.18061
Gmr#GENSCAN00000053825	Unknown	-2.20565
Gmr#GENSCAN00000048097	Unknown	-2.62837
Gmr#GENSCAN00000055270	Unknown	-2.90051
Gmr#GENSCAN00000008944	Unknown	-3.04193
Gmr#GENSCAN00000068559	Unknown	-3.75169
Gmr#GmA0000000390	Up-regulator of cell proliferation	1.25704
Gmr#GmA0000002168	Vitronectin a - Ident 78	-0.806633
Gmr#S55476872	V-set domain-containing T-cell activation inhibito	-1.38947
Gmr#GmA0000004615	WW domain containing oxidoreductase	-0.890707
Gmr#S55475638	Zapx - Ident 46	0.824628
Gmr#GENSCAN00000058257	Zc3hdc1l protein	-0.799587
Gmr#S44174463	Zinc finger BED domain-containing protein 1	1.34746
Gmr#GmA0000016323_2	Zinc finger CCHC domain-containing protein 9	-1.09289
Gmr#ENSGMOT00000016049	zinc_finger_and_BTB_domain_containing_5	0.969158
Gmr#GmA0000008257	Zwilling B	1.22765
Gmr#GmA0000008829	Actin-binding LIM protein 1	0.786132
Gmr#GmA0000017082	Forkhead box F2a	0.782396
Gmr#GENSCAN00000008129	Coiled-coil domain-containing protein 56	0.78042
Gmr#GmE091117i12834	Cornifelin homolog - Ident 40	0.777528
Gmr#S55465241	Myelin basic protein - Ident 35	0.775152
Gmr#GmA0000014677	Ubiquitin-conjugating enzyme E2D 1 (UBC4/5 homolog_ yeast) - Ident 96	0.774975
Gmr#GmA0000016399	Collagen, type XIV, alpha 1a	0.772155
Gmr#S41393405	Unknown	0.771945
Gmr#GmA0000005929	Enhancer of rudimentary homolog	0.770934
Gmr#GENSCAN00000043027	Amyloid beta A4 precursor protein-binding family A	0.768509
Gmr#GENSCAN00000034205	Putative novel protein - Ident 100	0.766962
Gmr#GmA0000013186_3	Poly [ADP-ribose] polymerase 14	0.766767
Gmr#GmA0000007985	BHLH transcription factor	0.760283
Gmr#GmA0000002476	Collagen alpha-2	0.758185
Gmr#GENSCAN00000020956	Unknown	0.743452
Gmr#GENSCAN00000011422	Arachidonate lipoxygenase 3_ isoform CRA_b	0.742851
Gmr#GmA0000019316	Cytochrome c oxidase assembly protein 3 homolog, mitochondrial	0.74137
Gmr#GmA0000015310	Uncharacterized proteinF1R599 Uncharacterized protein	0.736905
Gmr#GmA0000010497	Interferon-related developmental regulator 1	0.734334
Gmr#GmA0000010353	Dap1b	0.724093
Gmr#GENSCAN00000063353	Unknown	0.720144
Gmr#S41359988	Unknown	0.719459
Gmr#GmA0000006421	Gap junction protein	0.716234
Gmr#ENSGMOT00000019560	Unknown	0.715795
Gmr#GmA0000008415	Guanine nucleotide binding protein	0.714242
Gmr#GENSCAN00000015519	ATP synthase gamma chain - Ident 33	0.712986
Gmr#Singlet26354	Uncharacterized proteinF1QB33 Uncharacterized protein	0.712622
Gmr#GmA0000008201	Uncharacterized proteinF1QAI0 Uncharacterized protein	0.712218
Gmr#GmA0000000582	Solute carrier family 10	0.711323
Gmr#S55463541	Monoacylglycerol lipase ABHD12 - Ident 41	0.710868
Gmr#GENSCAN00000046182	sterile_alpha_motif_domain_containing_9	0.709352
Gmr#Singlet28214	Synaptobrevin-like 1 - Ident 100	0.709196
Gmr#GmA0000013422	Interferon-induced transmembrane protein 3	0.708975
Gmr#S41394705	Androgen-dependent TFPI-regulating protein	0.708005
Gmr#GmA0000005917_1	Rank - Ident 28	0.704399
Gmr#GmA0000000067	Karyopherin alpha 2	0.704182
Gmr#GENSCAN00000055582	Unknown	0.70293
Gmr#GmA0000009541	Fibrinogen beta chain	0.695192
Gmr#S41428091	THAP domain-containing protein 11 - Ident 45	0.693904
Gmr#GmA0000011088	Bmp2a protein	0.690932
Gmr#GmA0000013844	ADP-ribosyl cyclase 1	0.689835
Gmr#GmA0000019955	Claudin 8 - Ident 62	0.686377
Gmr#GmA0000006131	Exosome component 10	0.682818
Gmr#GmA0000003600_2	Tumor necrosis factor receptor superfamily member	0.675626
Gmr#GmA0000003600_2	Tumor necrosis factor receptor superfamily member	0.675626
Gmr#GmA0000018881	Adenylyltransferase and sulfurtransferase MOCS3	0.669889
Gmr#GENSCAN00000017549	Unknown	0.667385
Gmr#Singlet21074	Agmatinase, mitochondrial	0.665696
Gmr#GmA0000003143	Glypican-1	0.66065
Gmr#GmA0000017893	Homeobox protein Hox-C6	0.653156
Gmr#GmA0000004830	Hepatic leukemia factor	0.650829
Gmr#Singlet4631	Retrotransposon-like protein 1	0.64877
Gmr#S41387380	Unknown	0.647347
Gmr#GENSCAN00000011009	Unknown	0.646752
Gmr#GmA0000013186	Poly [ADP-ribose] polymerase 14	0.643559
Gmr#GmA0000003898_2	LOC560655 protein - Ident 38	0.639007
Gmr#GmA0000013595	DENN/MADD domain containing 2Db	0.638726
Gmr#GENSCAN00000002746	Novel zinc finger protein - Ident 47	0.638712
Gmr#F20B2PE02JJSND	Proteasome subunit beta type	0.637415
Gmr#GmA0000008126	Zymogen granule membrane protein 16	0.63448
Gmr#GmA0000006801	60 kDa heat shock protein, mitochondrial	0.62992
Gmr#S55460836	Unknown	0.62977
Gmr#Contig8103	Tumor necrosis factor receptor superfamily member	0.627152
Gmr#GmA0000005236	Serpin peptidase inhibitor, clade A	0.626802
Gmr#GmA0000017650	Calmodulin-binding transcription activator 2	0.6251
Gmr#GENSCAN00000005046	ORF2-encoded protein	0.623526
Gmr#GmA0000000920	Plasminogen	0.623107
Gmr#GmA0000005117	BAG family molecular chaperone regulator 2; cDNA FLJ50277, highly similar to BAG family molecular chaperone regulator 2	0.622293
Gmr#GmA0000012342	Novel protein with a Pyridoxal-dependent decarboxylase conserved domain (Zgc:163121) - Ident 98	0.621491
Gmr#S41377411	F5 protein - Ident 28	0.619826
Gmr#GENSCAN00000000232	Unknown	0.617943
Gmr#GmA0000018430	Protein FAM228A	0.613823
Gmr#GmA0000003898_1	LOC560655 protein - Ident 38	0.613753
Gmr#GmA0000001918	Deleted in colorectal cancer	0.612602
Gmr#GmA0000020294	Hsp70	0.612203
Gmr#GENSCAN00000045238	Unknown	0.611599
Gmr#S44185945	Unknown	0.60677
Gmr#S44195305	Unknown	0.60656
Gmr#GENSCAN00000017164	Novel protein with a Acetyltransferase (GNAT) family domain - Ident 41	-0.600773
Gmr#GmA0000020321	Gig2-like 4	-0.601169
Gmr#ENSGMOT00000017274	ring_finger_protein_39	-0.601454
Gmr#S55468519	Unknown	-0.602473
Gmr#GmA0000006922	Diamine acetyltransferase 1	-0.602575
Gmr#GENSCAN00000061280	gelsolin_(amyloidosis,_Finnish_type)	-0.602626
Gmr#GmA0000014700	Ubiquitin-conjugating enzyme E2D 1 (UBC4/5 homolog_ yeast) - Ident 96	-0.60294
Gmr#Singlet32172	Putative N-acetylglucosamine-6-phosphate deacetylase	-0.603037
Gmr#GENSCAN00000061403	asteroid_homolog_1_	-0.603492
Gmr#S51741790	Unknown	-0.605343
Gmr#GmA0000020106	C-type lectin domain family 9 member A	-0.60588
Gmr#GENSCAN00000056749	solute_carrier_family_25,_member_41	-0.605962
Gmr#GmA0000001527	Nck-associated protein 1	-0.608265
Gmr#GmA0000008188	Ras homolog gene family, member Ac	-0.60873
Gmr#GENSCAN00000052387	Unknown	-0.608915
Gmr#GmA0000000628	Transmembrane protein 229A	-0.609704
Gmr#GmA0000016595	Bcl-2/adenovirus E1B 19kD interaction protein 3C - Ident 98	-0.610721
Gmr#ENSGMOT00000005291	Gig2-like protein DreL	-0.611169
Gmr#GENSCAN00000024057	Novel protein similar to vertebrate hect domain and RLD 3 (HERC3) - Ident 78	-0.611568
Gmr#GmA0000019553	RAS related protein 1b	-0.61203
Gmr#GENSCAN00000055907	Mannan-binding lectin serine protease 2	-0.612113
Gmr#GmA0000013420	Novel ubiquitin-protein ligase protein - Ident 100	-0.612626
Gmr#S55476264	Novel protein similar to zinc finger-like gene 1 (Znfl1) - Ident 86	-0.612946
Gmr#F20B2PE02HNX4Z	Replicase/helicase/endonuclease	-0.6132
Gmr#GmA0000018771	Transcription factor PU.1	-0.614674
Gmr#GENSCAN00000046565	ring_finger_protein_39	-0.61541
Gmr#GENSCAN00000029450	Zc3hdc1l protein	-0.616675
Gmr#GmA0000015743	Thymocyte selection associated	-0.616942
Gmr#GmA0000019126_4	UDP-Gal:betaGlcNAc beta 1,4- galactosyltransferase, polypeptide 6	-0.617117
Gmr#GmE091117i09170	Ubiquitin carboxyl-terminal hydrolase isozyme L3	-0.617391
Gmr#GmA0000005092	Cathepsin Sb, tandem duplicate 2	-0.617793
Gmr#GmA0000005092	Cathepsin Sb, tandem duplicate 2	-0.617793
Gmr#GmA0000005092	Cathepsin Sb, tandem duplicate 2	-0.617793
Gmr#GmA0000017930	Calcium homeostasis modulator protein 2	-0.617815
Gmr#GmA0000020594	NACHT, LRR and PYD domains-containing protein 1	-0.617901
Gmr#GENSCAN00000027083	Transporter	-0.61798
Gmr#GmA0000002621	Cathepsin Sa	-0.618007
Gmr#GmA0000002621	Cathepsin Sa	-0.618007
Gmr#S55470538	Uncharacterized proteinE7EXW4 Uncharacterized protein	-0.619884
Gmr#ENSGMOT00000012296	Gig2-like protein DreL	-0.619955
Gmr#GmA0000013797	Transmembrane glycoprotein NMB	-0.620137
Gmr#S44200507	Ribonucleases P/MRP protein subunit POP1	-0.62032
Gmr#GmA0000007041_1	Protein FAM26F	-0.62042
Gmr#GENSCAN00000058563	Unknown	-0.621871
Gmr#S41391312	Unknown	-0.621921
Gmr#GmA0000003359	Transmembrane protein 248	-0.622135
Gmr#GmA0000005064	Ras-specific guanine nucleotide-releasing factor 2 [Ras-GRF2] - Ident 36	-0.622309
Gmr#S41391792	TBC1 domain family member 13	-0.622316
Gmr#GmA0000016098	Dehydrogenase/reductase SDR family member on chromosome X	-0.624331
Gmr#GmA0000020042	C-type lectin domain family 9 member A	-0.625124
Gmr#ENSGMOT00000020990	Novel protein similar to zinc finger-like gene 1 (Znfl1) - Ident 83	-0.626557
Gmr#GENSCAN00000019120	Unknown	-0.62745
Gmr#GENSCAN00000034441	Unknown	-0.627617
Gmr#GENSCAN00000015751	Unknown	-0.627619
Gmr#F20B2PE01A1CTL	Retrotransposon-like protein 1	-0.627633
Gmr#GmA0000006705_3	bactericidal permeability increasing protein/lipopolysaccharide binding protein variant a	-0.628142
Gmr#GENSCAN00000065230	Zinc finger_ BED domain containing 4 - Ident 22	-0.628694
Gmr#GmA0000003660	Conserved oligomeric Golgi complex subunit 1	-0.628711
Gmr#GmA0000016779	Nipsnap1	-0.628902
Gmr#GmA0000012298	Novel NACHT domain containing protein - Ident 61	-0.62937
Gmr#GmA0000012948	trypsinogen I	-0.629799
Gmr#S41391706	Unknown	-0.630418
Gmr#GmA0000005873	Absent in melanoma 1a	-0.630573
Gmr#GmA0000019079	Myotubularin related protein 9	-0.632746
Gmr#S55479219	Unknown	-0.635022
Gmr#GmA0000006705	bactericidal permeability increasing protein/lipopolysaccharide binding protein variant a	-0.635305
Gmr#S41387415	Unknown	-0.637484
Gmr#S41361297	PREDICTED: similar to ATPase histidine kinase- DNA gyrase B- and HSP90-like domain containing protein	-0.637876
Gmr#S41437309	Unknown	-0.638271
Gmr#S41464666	Unknown	-0.638764
Gmr#GmA0000008180	BTB/POZ domain-containing protein 1	-0.639695
Gmr#GmA0000015974	Tmem106a protein	-0.639934
Gmr#GENSCAN00000057963	Interferon-inducible GTPase 5	-0.639952
Gmr#S41391889	Uncharacterized proteinE7F8D9 Uncharacterized protein	-0.640419
Gmr#S41404542	Caspase - Ident 38	-0.640619
Gmr#GmA0000010172	Protein-tyrosine phosphatase MEG2b - Ident 30	-0.640984
Gmr#S55472067	Enhancer of polycomb homolog 2 (Drosophila) - Ident 93	-0.641842
Gmr#GmA0000006829	Similar to leukocyte immune-type receptor 3	-0.641936
Gmr#GENSCAN00000026275	Siglec-like protein 2 - Ident 22	-0.643199
Gmr#GmA0000012861	Protein tyrosine phosphatase, receptor type, J a	-0.646271
Gmr#GENSCAN00000054336	Unknown	-0.646586
Gmr#GmA0000012235	Choline kinase alpha	-0.647448
Gmr#GmA0000012233	Transcobalamin-2	-0.648733
Gmr#GENSCAN00000049371	Unknown	-0.64874
Gmr#GmA0000012148_3	GTPase IMAP family member 2	-0.650099
Gmr#S44193427	Unknown	-0.650807
Gmr#S55479861	Carbonic anhydrase	-0.651284
Gmr#GENSCAN00000076276	Unknown	-0.652035
Gmr#S41583732	ORF2-encoded protein	-0.652233
Gmr#GmA0000019066	Tyrosine-protein kinase LCK	-0.652434
Gmr#GmA0000019066	Tyrosine-protein kinase LCK	-0.652434
Gmr#S41380142	Unknown	-0.652704
Gmr#ENSGMOT00000005165	chemokine_(C-X-C_motif)_receptor_3	-0.65296
Gmr#S55478887	Unknown	-0.653052
Gmr#GENSCAN00000053374	Unknown	-0.65337
Gmr#S46921776	Triple functional domain protein - Ident 65	-0.654189
Gmr#GmA0000005191	Uncharacterized proteinQ24JV3 Uncharacterized protein	-0.654466
Gmr#GENSCAN00000026664	interferon stimulated gene 15-2	-0.655478
Gmr#GENSCAN00000070350	tripartite_motif-containing_14	-0.655717
Gmr#GENSCAN00000035162	Unknown	-0.655981
Gmr#GmE091117i10478	3-oxo-5-alpha-steroid 4-dehydrogenase 1	-0.657
Gmr#GENSCAN00000051888	Unknown	-0.657106
Gmr#S55480054	Thrombospondin-1	-0.657205
Gmr#S41418221	Unknown	-0.657724
Gmr#GmA0000003894	Novel protein containing a SEA domain	-0.658914
Gmr#GENSCAN00000066066	Unknown	-0.659252
Gmr#GmA0000004270	SH2 domain-containing protein 1A	-0.659687
Gmr#GmA0000003269_2	Toll-like receptor 9	-0.660476
Gmr#Singlet13409	C-type lectin domain family 17, member A	-0.661142
Gmr#GENSCAN00000029097	Unknown	-0.661215
Gmr#GmA0000003876	Neuroguidin	-0.661783
Gmr#GmA0000013817	Gig2-like 9	-0.665999
Gmr#GmA0000018192	N-acetylneuraminate lyase	-0.66657
Gmr#S55459221	Unknown	-0.666667
Gmr#GENSCAN00000044102	Hsp70 protein - Ident 91	-0.667562
Gmr#S43505229	Profilin-2	-0.667664
Gmr#GENSCAN00000059248	ring_finger_protein_39	-0.669144
Gmr#Singlet21324	Tumor necrosis factor ligand superfamily member 6	-0.669458
Gmr#GmA0000007461	Gamma-glutamyl hydrolase	-0.669705
Gmr#GENSCAN00000016315	Unknown	-0.670894
Gmr#GmA0000007515	STAT2	-0.671454
Gmr#S41387844	Unknown	-0.671627
Gmr#GENSCAN00000026003	Unknown	-0.671695
Gmr#GENSCAN00000060631	protein_tyrosine_phosphatase,_receptor_type,_M	-0.671752
Gmr#GENSCAN00000067062	bloodthirsty	-0.671789
Gmr#GmA0000000843	3-hydroxyacyl-CoA dehydratase [HACD]	-0.671906
Gmr#GmA0000009410_1	ADP-ribosyl cyclase 1	-0.672775
Gmr#GENSCAN00000049383	Unknown	-0.675555
Gmr#S41585489	Unknown	-0.675703
Gmr#S51732954	Unknown	-0.676073
Gmr#GENSCAN00000062288	ATPase_family,_AAA_domain_containing_5	-0.676715
Gmr#S41434528	Monocarboxylate transporter 12-B	-0.679454
Gmr#GmA0000019329	Inter-alpha-trypsin inhibitor heavy chain H1	-0.679729
Gmr#F20B2PE01EFJ4M	Zinc finger protein 668	-0.680253
Gmr#GmA0000019928	Grass carp reovirus	-0.680707
Gmr#GENSCAN00000016198	Unknown	-0.680818
Gmr#S41421750	Unknown	-0.681294
Gmr#GENSCAN00000015641	TNFAIP3 interacting protein 1 - Ident 31	-0.682097
Gmr#S55467294	Peptidyl-prolyl cis-trans isomerase	-0.683047
Gmr#Singlet6101	Rho GTPase-activating protein 40	-0.684018
Gmr#GmA0000017903	Autophagy-related protein 16-2	-0.685618
Gmr#GENSCAN00000012691	Lysozyme g-like protein 2	-0.686493
Gmr#GENSCAN00000041628	Zinc finger protein 829	-0.687334
Gmr#GmA0000009454	Flamingo 1b - Ident 33	-0.687914
Gmr#GmA0000009454	Flamingo 1b - Ident 33	-0.687914
Gmr#S43508808	Unknown	-0.688338
Gmr#GmA0000010324	Sytl2 protein - Ident 93	-0.688488
Gmr#GmA0000018542	Integrin beta-2	-0.688607
Gmr#S41390011	Unknown	-0.688777
Gmr#S41384295	Unknown	-0.688837
Gmr#S41588096	Clasp1	-0.689624
Gmr#GENSCAN00000015351	Unknown	-0.689956
Gmr#Singlet30412	Novel immune type receptor protein - Ident 66	-0.690091
Gmr#GmA0000011831_1	Caspase a	-0.691126
Gmr#S44164948	Unknown	-0.691571
Gmr#S55479161	Semaphorin 3ab - Ident 28	-0.692002
Gmr#GmA0000016949	FGGY carbohydrate kinase domain-containing protein	-0.694557
Gmr#GmA0000005215	Plastin 3	-0.694698
Gmr#GmA0000005032_1	Lysozyme g-like 1	-0.695647
Gmr#S43501109	Cysteine-rich protein 3	-0.697069
Gmr#S41428859	Mediator of RNA polymerase II transcription subunit 15	-0.698048
Gmr#F20B2PE02FQV8A	Novel protein similar to bradykinin receptor B2 (Bdkrb2) - Ident 100	-0.699762
Gmr#S41351279	Transcription factor AP-2-delta [AP-2-delta]	-0.700007
Gmr#GENSCAN00000003333	Unknown	-0.700274
Gmr#GENSCAN00000039347	Unknown	-0.700585
Gmr#S41418773	Unknown	-0.701547
Gmr#GENSCAN00000005235	protein_tyrosine_phosphatase-like_A_domain_containing_2	-0.703846
Gmr#GmA0000006191	Peptidyl-prolyl cis-trans isomerase-like 4	-0.704151
Gmr#ENSGMOT00000003554	tripartite_motif-containing_14	-0.704736
Gmr#S55458415	Unknown	-0.70484
Gmr#GENSCAN00000054877	Caspase - Ident 38	-0.704893
Gmr#GmA0000007590	PRY-SPRY47	-0.705512
Gmr#S55479797	Unknown	-0.705516
Gmr#Singlet22148	F-box protein 44 - Ident 74	-0.70609
Gmr#GmA0000011937	Tissue specific transplantation antigen P35B	-0.706334
Gmr#GmA0000013503_1	Novel protein similar to mouse and human discoidin_ CUB and LCCL domain containing (Zgc:114082) - Ident 86	-0.706754
Gmr#GmA0000018471	Synaptobrevin homolog YKT6 - Ident 36	-0.70747
Gmr#ENSGMOT00000008343	Unknown	-0.707759
Gmr#GmA0000014308	BPI fold-containing family C protein	-0.708317
Gmr#GmA0000012450	C-type lectin domain family 4 member E	-0.708389
Gmr#S55462065	Unknown	-0.709439
Gmr#GmA0000019126_5	UDP-Gal:betaGlcNAc beta 1,4- galactosyltransferase, polypeptide 6	-0.711425
Gmr#GmA0000006412	Carboxypeptidase A2	-0.711681
Gmr#GmA0000007593	Proto-oncogene vav	-0.712325
Gmr#GENSCAN00000043705	Zc3hdc1l protein	-0.712845
Gmr#S55480326	PDZ and LIM domain 3a - Ident 39	-0.713127
Gmr#GmA0000020180	C-type lectin domain family 9 member A	-0.7134
Gmr#GENSCAN00000002877	Zinc finger protein 829	-0.713899
Gmr#GmA0000011613	Phospholipase C_ beta 3 (Phosphatidylinositol-specific)	-0.716082
Gmr#GmA0000020472	C-C chemokine receptor type 7	-0.717338
Gmr#S41392266	Unknown	-0.720139
Gmr#GmA0000003845	N	-0.721239
Gmr#GENSCAN00000006261	Unknown	-0.722721
Gmr#GENSCAN00000033444	T-cell receptor beta chain	-0.724405
Gmr#GmE091117i14235	60S ribosomal protein L22	-0.7271
Gmr#GmA0000010765	Betaine-homocysteine methyltransferase	-0.728034
Gmr#Contig1789	Cell adhesion molecule PCAM - Ident 27	-0.729025
Gmr#GENSCAN00000009713	GTPase IMAP family member 2	-0.731459
Gmr#GENSCAN00000060386	Unknown	-0.731467
Gmr#Singlet5305	Putative pyruvate dehydrogenase phosphatase isoenzyme 2 - Ident 22	-0.732357
Gmr#S43502478	Unknown	-0.732714
Gmr#GENSCAN00000065218	Unknown	-0.733014
Gmr#GmA0000014492	FERM domain-containing protein 6	-0.733269
Gmr#GmA0000014089	Probable serine carboxypeptidase CPVL	-0.733679
Gmr#GmA0000012546	Apolipoprotein D	-0.733686
Gmr#GmA0000010761	Bloom syndrome	-0.734666
Gmr#Singlet27427	Ig lambda chain V-I region BL2 precursor	-0.735351
Gmr#GmA0000010273	Prosaposin	-0.736274
Gmr#GmA0000014685_1	Immunity-related GTPase family, e4	-0.736341
Gmr#GENSCAN00000066475	Unknown	-0.73704
Gmr#GmA0000011831	Caspase a	-0.738446
Gmr#GmA0000012148_4	GTPase IMAP family member 2	-0.738573
Gmr#GmA0000008483	Sodium/potassium/calcium exchanger 5	-0.738744
Gmr#GmA0000009293	Dehydrogenase/reductase SDR family member 12	-0.738859
Gmr#ENSGMOT00000004408	Unknown	-0.738918
Gmr#GENSCAN00000046108	Endothelial cell-specific adhesion molecule - Ident 28	-0.739732
Gmr#GENSCAN00000009458	Unknown	-0.741364
Gmr#S41438930	immunoglobulin light chain, isotype 2	-0.741881
Gmr#GENSCAN00000073280	SAM_domain_and_HD_domain_1	-0.746388
Gmr#GENSCAN00000049389	Unknown	-0.746925
Gmr#Singlet31577	Novel transcript - Ident 97	-0.746991
Gmr#GENSCAN00000034186	Putative novel protein - Ident 100	-0.748845
Gmr#GmA0000001304	Potassium inwardly-rectifying channel, subfamily J, member 8	-0.749949
Gmr#S41374710	Unknown	-0.751422
Gmr#GENSCAN00000009543	Unknown	-0.754593
Gmr#GmA0000009184	Iron-responsive element binding protein 2	-0.754898
Gmr#GmA0000000775	Rhesus blood group, C glycoprotein a	-0.756197
Gmr#GmA0000000081	C3a anaphylatoxin chemotactic receptor [C3AR] - Ident 34	-0.756511
Gmr#S41642811	Phosphatidylinositol 3_4_5-trisphosphate 5-phosphatase 2A	-0.756887
Gmr#GENSCAN00000074961	Unknown	-0.757653
Gmr#Singlet20782	Novel NACHT domain containing protein - Ident 86	-0.758128
Gmr#GENSCAN00000000685	Zc3hdc1l protein	-0.763231
Gmr#GENSCAN00000050273	Neuronal-specific septin-3 - Ident 33	-0.76329
Gmr#Singlet2801	Homer protein homolog 3	-0.763679
Gmr#GENSCAN00000062684	DNA polymerase - Ident 33	-0.763791
Gmr#GmA0000010298	Asparaginase homolog	-0.764007
Gmr#GmA0000011244	TLR 9-like (EOG50PB4K)	-0.764625
Gmr#GmA0000000442	T-cell receptor beta chain	-0.765711
Gmr#Contig9919	PLAC8-like protein 1	-0.766129
Gmr#S55458731	Unknown	-0.766183
Gmr#S41464378	Unknown	-0.76695
Gmr#GmA0000020541	Major histocompatibility complex class I UXA2 gene	-0.767011
Gmr#Contig15161	Gna11 protein - Ident 63	-0.768424
Gmr#GmA0000009295_2	Allograft inflammatory factor 1-like	-0.769647
Gmr#S43502690	Unknown	-0.770861
Gmr#S55475442	Unknown	-0.771096
Gmr#GmA0000016171	Chymase	-0.771903
Gmr#S43509329	Hlxb9lb protein	-0.773414
Gmr#GmA0000006591	Lysosomal alpha-mannosidase	-0.773493
Gmr#GENSCAN00000046127	Endothelial cell-specific adhesion molecule - Ident 28	-0.773779
Gmr#GENSCAN00000005465	WD repeat domain phosphoinositide-interacting protein 4 [WIPI-4]	-0.776029
Gmr#S55468456	Unknown	-0.776793
Gmr#Contig11493	Novel immune type receptor protein - Ident 66	-0.778182
Gmr#GENSCAN00000026558	Unknown	-0.784139
Gmr#ENSGMOT00000021095	Unknown	-0.786041
Gmr#GmA0000000738	RanBP-type and C3HC4-type zinc finger-containing protein 1	-0.787019
Gmr#GmA0000013824	Thioredoxin-interacting protein	-0.78799
Gmr#GmA0000012789	Quinone oxidoreductase PIG3	-0.788581
Gmr#GmA0000001224	Interleukin-17 receptor A	-0.788893
Bsa#300090130	protein_kinase,_cAMP-dependent,_regulatory,_type_II,_beta	0.00902406
Bsa#300090964	cysteine_conjugate-beta_lyase_2	0.614177
Bsa#300091286	GDP-mannose_pyrophosphorylase_B	-0.0090748
Bsa#300091320	Calmodulin [CaM]	0.00583875
Bsa#300091616	ribosomal_protein_L24	0.233661
Bsa#300091660	ubiquitin-conjugating_enzyme_E2I_(UBC9_homolog,_yeast)	0.0631582
Bsa#300091720	trypsinogen I	0.00287368
Bsa#300091774	branched_chain_keto_acid_dehydrogenase_E1,_beta_polypeptide	0.0127765
Bsa#300091816	radial_spoke_head_9_homolog_(Chlamydomonas)	0.0319714
Bsa#300091852	DPH2_homolog_	0.0562438
Bsa#300091888	ribosomal_protein_S15a	0.0672155
Bsa#300092012	mitogen-activated_protein_kinase_14	0.00206596
Bsa#300092026	Eukaryotic translation elongation factor 2 - Ident 90	-0.0068087
Bsa#300092194	Novel fatty acid desaturase protein (Zgc:112951) - Ident 100	0.0122752
Bsa#300092266	GIPC_PDZ_domain_containing_family,_member_1	0.0143505
Bsa#300092324	calcium_binding_atopy-related_autoantigen_1	-0.00174327
Bsa#300092894	Ubiquitin-conjugating enzyme E2G 2	0.00318797
Bsa#300093192	adenosylhomocysteinase	0.00426805
Bsa#300093674	acyl-CoA_synthetase_family_member_3	-0.00987975
Bsa#300094054	fumarylacetoacetate_hydrolase_(fumarylacetoacetase)	-0.00198787
Bsa#300094091	ferritin,_heavy_polypeptide-like_17	-0.0639769
Bsa#300094101	solute_carrier_family_25_(mitochondrial_carrier;_adenine_nucleotide_translocator),_member_5	-0.0139208
Bsa#300094259	glutamic-oxaloacetic_transaminase_1,_soluble_(aspartate_aminotransferase_1)	0.00136206
Bsa#300094269	myosin_binding_protein_C,_slow_type	0.00198944
Bsa#300094390	Cathepsin L.1	-0.102572
Bsa#300094413	myosin,_light_chain_9,_regulatory	0.119624
Bsa#300094506	tektin_3	-0.0085842
Bsa#300094528	Methylcrotonoyl-Coenzyme A carboxylase 2 (Beta) - Ident 46	0.0126741
Bsa#300094557	Valyl-tRNA_synthetase_(EC_6.1.1.9)(Valine--tRNA_ligase)(ValRS)(Protein_G7a)	0.00561089
Bsa#300094888	Uncharacterized_protein_C10orf58_Precursor	-0.0573542
Bsa#300095256	ribosomal_protein_S6	-0.0392921
Bsa#300095286	RuvB-like_2_(E._coli)	-0.000630339
Bsa#300095294	Lysine-specific demethylase NO66 - Ident 93	-0.00838806
Bsa#300095328	Pah	-0.0308064
Bsa#300095375	cytochrome c oxidase subunit II [Gadus chalcogrammus]	0.00476621
Bsa#300095916	stomatin	0.00368563
Bsa#300096036	pirin_(iron-binding_nuclear_protein)	0.0325893
Bsa#300096040	N-acetylgalactosaminidase,_alpha-	0.0166701
Bsa#300096077	lymphocyte-specific_protein_tyrosine_kinase	-0.0239634
Bsa#300096570	proteasome_(prosome,_macropain)_subunit,_alpha_type,_8	0.00723586
Bsa#300096727	small_nucleolar_RNA,_C/D_box_55	0.00893524
Bsa#300096957	ribosomal_protein_L10-like	0.0111486
Bsa#300097219	acyl-Coenzyme_A_dehydrogenase,_very_long_chain	0.00395904
Bsa#300097343	cell_division_cycle_40_homolog_	0.00562026
Bsa#300097345	aconitase_2,_mitochondrial	0.00873046
Bsa#300097462	microRNA_1248	-0.00706961
Bsa#300097470	Transcription initiation factor TFIID subunit 2 - Ident 95	0.0137488
Bsa#300097641	phosducin-like_3	-0.0194788
Bsa#300097970	v-raf_murine_sarcoma_viral_oncogene_homolog_B1	-0.0420235
Bsa#300098027	small_nucleolar_RNA,_H/ACA_box_56	-0.0398572
Bsa#300098309	Flotillin-1	0.00594773
Bsa#300098332	tropomyosin_1_(alpha)	0.0123501
Bsa#300098371	Obg-like_ATPase_1	-0.0487699
Bsa#300098589	60S ribosomal protein L36	-0.0142319
Bsa#300098616	Vasa	-0.0150089
Bsa#300098706	Squamous cell carcinoma antigen recognised by T cells	-0.120511
Bsa#300098764	glutaryl-Coenzyme_A_dehydrogenase	-0.00623178
Bsa#300098816	proteasome_(prosome,_macropain)_subunit,_beta_type,_7	0.201249
Bsa#300098861	paired-like_homeobox_2a	0.0046524
Bsa#300098890	Glyceraldehyde-3-phosphate dehydrogenase [GAPDH]	-0.0290634
Bsa#300098916	ribosomal_protein_L8	-0.00029751
Bsa#300098926	ribosomal_protein_S4X_pseudogene_21	-0.00302216
Bsa#300099131	Slow skeletal myosin heavy chain 5	-0.00609795
Bsa#300099132	fermitin_family_homolog_1_	-0.0525779
Bsa#300099175	carboxypeptidase_B1_(tissue)	0.0170941
Bsa#300099210	ATPase,_Ca++_transporting,_plasma_membrane_1	-0.00495054
Bsa#300099378	solute_carrier_family_25,_member_38	-0.00146344
Bsa#300099429	cytochrome c oxidase subunit II [Gadus chalcogrammus]	-0.000411641
Gmr#Contig10013	Amyloid beta A4 precursor protein-binding family B	-0.0818899
Gmr#Contig10035	DNA-directed RNA polymerase pppp	-0.00818093
Gmr#Contig10072	Microspherule protein 1 - Ident 39	-0.029374
Gmr#Contig10183	Rab effector MyRIP - Ident 36	0.0707771
Gmr#Contig10297	Uncharacterized proteinF1QV36 Uncharacterized protein	0.122484
Gmr#Contig10401	UPF0471 protein C1orf63 homologQ1ECZ9 UPF0471 protein C1orf63 homolog	-0.116023
Gmr#Contig10539	Oxysterol-binding protein - Ident 33	-0.367555
Gmr#Contig10583	Leukocyte cell-derived chemotaxin 2	0.0889516
Gmr#Contig10652	Ac-like transposable element	0.0017419
Gmr#Contig10664	Three-finger protein 5	0.0576374
Gmr#Contig10715	Galanin receptor type 1	0.513023
Gmr#Contig10795	Pygopus homolog 2	-0.280739
Gmr#Contig10816	Troponin I, cardiac muscle	-0.574505
Gmr#Contig1091	Skiv2l protein - Ident 35	0.210201
Gmr#Contig10961	interleukin 10 precursor	0.36796
Gmr#Contig11048	Deoxyribonuclease	-0.100511
Gmr#Contig11060	Fxn protein - Ident 99	-0.0522915
Gmr#Contig11172	Tyrosine-protein kinase	-0.0672145
Gmr#Contig11211	B-cell receptor CD22	0.0269651
Gmr#Contig11222	Lysine-specific demethylase 5B-B - Ident 29	0.0666264
Gmr#Contig11361	Molecule interacting with CasL-like 2b - Ident 98	0.000598202
Gmr#Contig11498	GLI-Kruppel family member GLI2b - Ident 41	0.182456
Gmr#Contig1165	Ribosomal RNA adenine dimethylase domain containing 1 - Ident 94	0.12791
Gmr#Contig11671	Novel proteinQ1L936 Novel protein	-0.241694
Gmr#Contig1187	Cell division control protein 6 homolog	0.0334166
Gmr#Contig11909	M-phase phosphoprotein 8	0.0329087
Gmr#Contig12091	Proton-coupled folate transporter	-0.0911616
Gmr#Contig12173	Tetratricopeptide repeat protein 31; cDNA FLJ57684	-0.0794616
Gmr#Contig12215	Lysophosphatidic acid receptor 6	-0.100692
Gmr#Contig12316	Novel protein similar to H.sapiens TTN_ titin (TTN)	0.192349
Gmr#Contig12317	Ras-related GTP binding C - Ident 99	-0.0715606
Gmr#Contig12342	Titin a - Ident 98	-0.0651861
Gmr#Contig12404	Titin a - Ident 98	-0.219731
Gmr#Contig12425	Titin a - Ident 98	0.173016
Gmr#Contig12434	Titin a - Ident 98	-0.058806
Gmr#Contig12438	Xin actin-binding repeat-containing protein 2	0.0486028
Gmr#Contig12546	Myopalladin	-0.0747402
Gmr#Contig12547	Titin a - Ident 98	0.153724
Gmr#Contig12550	DNA ligase	-0.0556211
Gmr#Contig12617	Novel protein containing a SEA domain - Ident 26	-0.0228132
Gmr#Contig12623	KIAA0669-like protein	0.899122
Gmr#Contig12646	ORF2-encoded protein - Ident 40	0.134339
Gmr#Contig12693	Calsenilin	0.00265456
Gmr#Contig12711	Rho GTPase-activating protein 40	-0.27704
Gmr#Contig1277	Cell adhesion molecule 3 - Ident 27	-0.516758
Gmr#Contig12782	MDS1 and EVI1 complex locus protein EVI1	0.384908
Gmr#Contig12803	SAFB-like transcription modulator	0.582332
Gmr#Contig12822	Gypsy retrotransposon integrase-like protein 1	-0.155452
Gmr#Contig12928	Inhibitor of growth family_ member 1	-0.00118051
Gmr#Contig12929	Inhibitor of growth family_ member 1	0.015764
Gmr#Contig12969	Rho GTPase-activating protein 40	-0.216581
Gmr#Contig12988	TBC1 domain family member 13	0.388938
Gmr#Contig13	mRNA-capping enzyme	0.00700454
Gmr#Contig13067	LINE-1 type transposase domain-containing protein	0.501189
Gmr#Contig13082	Uncharacterized proteinH9GYD3 Uncharacterized protein	0.0535589
Gmr#Contig13115	Mothers against decapentaplegic homolog 4	-0.175735
Gmr#Contig13118	Angiopoietin-like 2b - Ident 29	0.250589
Gmr#Contig13154	Uncharacterized proteinE9QFA6 Uncharacterized protein	-0.0043625
Gmr#Contig13197	1_2-dihydroxy-3-keto-5-methylthiopentene dioxygenase	0.112324
Gmr#Contig13276	Death ligand 1b - Ident 96	-0.0458749
Gmr#Contig13355	Baculoviral IAP repeat-containing 3 - Ident 38	-0.13286
Gmr#Contig13413	Formin-binding protein 4	-0.218077
Gmr#Contig13558	Scavenger receptor cysteine-rich domain-containing	0.101799
Gmr#Contig13614	Putative nuclease HARBI1	0.00652564
Gmr#Contig13634	Cytoskeleton-associated protein 2	0.402833
Gmr#Contig13654	Laminin subunit gamma-1 - Ident 37	0.025006
Gmr#Contig13783	Polyprotein - Ident 25	0.0453094
Gmr#Contig13806	Rho GTPase-activating protein 40	0.00662597
Gmr#Contig13927	Rab3 GTPase-activating protein catalytic subunit - Ident 37	-0.15718
Gmr#Contig13988	Reverse transcriptase - Ident 29	-0.104822
Gmr#Contig13994	Novel protien similar to H.sapiens FAM83H_ family with sequence similarity 83_ member H (FAM83H) - Ident 100	0.167499
Gmr#Contig14014	BRCA1 associated protein - Ident 27	-0.325638
Gmr#Contig14083	Protein ZFP106	0.178437
Gmr#Contig14176	N-lysine methyltransferase SETD8	-0.781468
Gmr#Contig14245	Myelin regulatory factor	-0.00536132
Gmr#Contig14252	Scavenger receptor cysteine-rich domain-containing	-0.0219565
Gmr#Contig14294	SCO-spondin - Ident 25	0.0109579
Gmr#Contig14344	Syntaxin-binding protein 2	-0.472536
Gmr#Contig14367	Transcription factor Tcf4 variant L5-9	0.0645814
Gmr#Contig14369	60S acidic ribosomal protein P0 - Ident 24	0.134373
Gmr#Contig14493	Unconventional myosin-X	-0.0182186
Gmr#Contig14507	Sciellin	-0.175803
Gmr#Contig14589	DnaJ (Hsp40) homolog_ subfamily B_ member 11	0.113563
Gmr#Contig14636	C-type lectin domain family 17, member A	0.0454146
Gmr#Contig14672	Huntingtin interacting protein B - Ident 79	-0.0895195
Gmr#Contig14690	Pannexin 2 isoform B - Ident 28	0.374846
Gmr#Contig14692	Retrotransposon-like protein 1	0.469188
Gmr#Contig14700	N-lysine methyltransferase SETD8-A	-0.18405
Gmr#Contig14755	Integrin alpha-E	-0.141182
Gmr#Contig1476	15 kDa selenoprotein	-0.105737
Gmr#Contig14766	Zinc finger protein 862	-0.0568695
Gmr#Contig14785	Probable carboxypeptidase X1	-0.0102907
Gmr#Contig14804	Transcription cofactor vestigial-like protein 4; V	0.144436
Gmr#Contig14851	Nephronectin variant 2	-0.0534845
Gmr#Contig14918	Abl interactor 1	0.0318801
Gmr#Contig14974	Reverse transcriptase - Ident 29	-0.000555895
Gmr#Contig15150	Titin	0.26669
Gmr#Contig15165	Integrin_ beta-like 1	-0.0152917
Gmr#Contig15172	Reverse transcriptase	-0.0484756
Gmr#Contig15173	Mitochondrial neutral sphingomyelinase - Ident 99	-0.403959
Gmr#Contig15332	Retrotransposon-like protein 1	0.120777
Gmr#Contig15542	Deafness_ autosomal dominant 5	-0.189721
Gmr#Contig15693	C-type lectin domain family 17, member A	-0.00445978
Gmr#Contig15711	Microtubule-associated protein	0.0249415
Gmr#Contig15803	Palmitoyltransferase ZDHHC15	-0.535207
Gmr#Contig16139	Transcription termination factor 1	0.258084
Gmr#Contig16228	DnaJ (Hsp40) homolog_ subfamily A_ member 3A	0.111225
Gmr#Contig16328	Uncharacterized proteinF1Q6B0 Uncharacterized protein	-0.230988
Gmr#Contig16335	Notochord-related protein - Ident 25	-0.0175206
Gmr#Contig16355	Checkpoint suppressor 1 - Ident 48	0.0125636
Gmr#Contig16389	Acin1a protein - Ident 91	0.121168
Gmr#Contig16396	Kiaa0947l protein - Ident 28	0.0105104
Gmr#Contig16405	Centrosomal protein of 135 kDa [Cep135] - Ident 90	0.219701
Gmr#Contig16431	Nucleolar and coiled-body phosphoprotein 1-like	0.338636
Gmr#Contig16441	Cordon-bleu protein-like 1	-0.0778245
Gmr#Contig16647	Nuclear receptor co-repressor - Ident 82	-0.113049
Gmr#Contig16649	Putative NILT2 leukocyte receptor - Ident 48	0.0991344
Gmr#Contig16651	Novel protein similar to vertebrateA5PMP2 Novel protein similar to vertebrate	0.0925284
Gmr#Contig16689	SCO-spondin - Ident 25	0.0313348
Gmr#Contig16868	Uncharacterized proteinF1QP18 Uncharacterized protein	-0.365093
Gmr#Contig16933	Kelch repeat-containing protein - Ident 40	-0.483665
Gmr#Contig16941	Sortin nexin member	-0.00147276
Gmr#Contig16945	DEAH (Asp-Glu-Ala-His) box polypeptide 16 - Ident 28	0.00561824
Gmr#Contig16986	SET domain and mariner transposase fusion gene	-0.381994
Gmr#Contig170	Adenylate kinase 8 - Ident 98	-0.0415774
Gmr#Contig1703	Titin a	0.0849163
Gmr#Contig17055	Zinc finger protein 131	-0.0034448
Gmr#Contig17136	Transcription initiation factor TFIID subunit 4B	0.0318223
Gmr#Contig17144	Autophagy-related protein 16-1	0.14467
Gmr#Contig17254	Novel NACHT domain containing protein - Ident 21	0.0396777
Gmr#Contig17281	Uncharacterized proteinF1Q6B0 Uncharacterized protein	0.00424608
Gmr#Contig17296	Nuclear factor 1	-0.00358113
Gmr#Contig17330	Chromobox homolog 1b (HP1 beta homolog Drosophila)	-0.0177241
Gmr#Contig17345	Zona pellucida glycoprotein 3 - Ident 88	0.0761573
Gmr#Contig17423	Collagen_ type I_ alpha 2	0.0101647
Gmr#Contig17492	Yes-associated protein 1 - Ident 97	-0.0583126
Gmr#Contig17513	PREDICTED: similar to calcium-response factor CaRF	0.0634743
Gmr#Contig17537	Titin a	-0.0073289
Gmr#Contig17586	Retrotransposon-like protein 1	-0.581975
Gmr#Contig1760	Peregrin	0.0638523
Gmr#Contig1761	RNA-binding motif protein, X-linked 2	-0.15996
Gmr#Contig17664	Immunoglobulin superfamily member 22	0.248016
Gmr#Contig17703	FAD synthase	0.196978
Gmr#Contig17718	ORF2-encoded protein - Ident 40	0.269587
Gmr#Contig17725	Notochord-related protein - Ident 25	-0.00870525
Gmr#Contig17764	Cation-independent mannose 6-phosphate receptor	0.0324792
Gmr#Contig17768	E3 ubiquitin-protein ligase - Ident 34	-1.04337
Gmr#Contig17780	TERF1-interacting nuclear factor 2	-0.238015
Gmr#Contig1785	Ceruloplasmin	0.0396023
Gmr#Contig17871	Nucleolar transcription factor 1	-0.00709978
Gmr#Contig179	Sentrin-specific protease 1	0.129812
Gmr#Contig17934	Novel protein similar to H.sapiens TTN_ titin (TTN) - Ident 98	0.0297246
Gmr#Contig17951	Protocadherin 2 gamma 10	0.278442
Gmr#Contig17975	Zinc finger_ BED domain containing 4 - Ident 94	-0.0148304
Gmr#Contig18005	Uncharacterized proteinE7EY67 Uncharacterized protein	-0.164363
Gmr#Contig18010	Rpgrip1l protein - Ident 84	0.462196
Gmr#Contig18016	Tyrosine-protein kinase receptor TYRO3 - Ident 22	-0.0947293
Gmr#Contig18051	Kinetochore protein Nuf2	0.316929
Gmr#Contig18052	Transposase - Ident 26	0.0865307
Gmr#Contig18170	Uncharacterized proteinE7EZ99 Uncharacterized protein	-0.170987
Gmr#Contig1819	Nucleoside phosphorylase	0.0688694
Gmr#Contig18262	Titin b	0.321155
Gmr#Contig18272	CREB-binding protein	-0.0259848
Gmr#Contig18273	Scavenger receptor cysteine-rich domain-containing	0.0147207
Gmr#Contig18302	Rho GTPase-activating protein 40	0.161851
Gmr#Contig18388	Ciz1 protein - Ident 38	-0.225551
Gmr#Contig184	Rapunzel - Ident 99	-0.421145
Gmr#Contig18425	DEAH (Asp-Glu-Ala-His) box polypeptide 16 - Ident 32	0.0950374
Gmr#Contig18436	1_2-dihydroxy-3-keto-5-methylthiopentene dioxygenase	1.06961
Gmr#Contig18437	Titin a - Ident 98	0.088478
Gmr#Contig18611	Novel hAT family dimerisation domain protein - Ident 99	0.93576
Gmr#Contig18703	TBC1 domain family member 13	-0.0920052
Gmr#Contig18751	Polyprotein - Ident 25	-0.276096
Gmr#Contig18827	DEAD/H box 56 RNA helicase/noh61	0.00529947
Gmr#Contig18834	DNA excision repair protein ERCC-6-like	0.109204
Gmr#Contig18840	Novel zinc finger domain containing protein - Ident 55	-0.251802
Gmr#Contig18841	Novel hAT family dimerisation domain protein - Ident 99	-0.11165
Gmr#Contig18850	F-box only protein 38	-0.367202
Gmr#Contig18853	Obscurin-like protein 1	0.0422592
Gmr#Contig18858	Novel NACHT domain containing protein - Ident 28	0.00264127
Gmr#Contig18862	Titin a - Ident 98	-0.446539
Gmr#Contig18882	Uncharacterized proteinH9GY22 Uncharacterized protein	-0.435362
Gmr#Contig18893	Intraflagellar transport protein 74 homolog	0.312438
Gmr#Contig18895	Gap junction protein	0.0822146
Gmr#Contig18911	Titin a - Ident 98	-0.223637
Gmr#Contig18921	Apolipoprotein F	0.0954408
Gmr#Contig18928	UDP glucuronosyltransferase 1 family polypeptide b7 short isoform	-0.110541
Gmr#Contig18962	Transposase - Ident 95	0.115174
Gmr#Contig18979	PREDICTED: hypothetical protein isoform 2	0.340359
Gmr#Contig19050	DKFZP564C186-like - Ident 82	0.186985
Gmr#Contig1960	Caspase	-0.105688
Gmr#Contig2049	Gypsy retrotransposon integrase-like protein 1	0.0273534
Gmr#Contig2128	Similar to ENSANGP00000010363 - Ident 25	-0.035074
Gmr#Contig2152	Putative nuclease HARBI1 - Ident 33	-0.017926
Gmr#Contig2211	Cardiac voltage-gated sodium channel alpha subunit Nav1.5	-0.56454
Gmr#Contig2233	ORF2-encoded protein - Ident 40	-0.339105
Gmr#Contig2239	UDP glucuronosyltransferase 2 family polypeptide a1 isoform 3 - Ident 30	0.0145385
Gmr#Contig2289	Cyclin-dependent kinase 20 - Ident 27	-0.0106125
Gmr#Contig2333	Gag-like protein	-0.382875
Gmr#Contig2437	PREDICTED: similar to novel transposon	0.0396213
Gmr#Contig2507	Novel protein similar to H.sapiens TTN_ titin (TTN) - Ident 98	-0.172183
Gmr#Contig2626	Titin a - Ident 98	0.142558
Gmr#Contig2824	Novel protein similar to H.sapiens TTN_ titin (TTN)	-0.0464798
Gmr#Contig2941	PHD finger protein 6 - Ident 91	-0.189566
Gmr#Contig3071	Retrotransposon-like protein 1	-0.164871
Gmr#Contig3618	Neuroligin 4b - Ident 34	-0.0509564
Gmr#Contig3631	Zinc finger BED domain-containing protein 1	0.249163
Gmr#Contig3682	Serine/threonine-protein phosphatase	0.00267897
Gmr#Contig3748	Leucine-rich repeat-containing protein 71	0.0113772
Gmr#Contig3775	PiggyBac transposable element-derived protein 4	-0.00307445
Gmr#Contig4201	Three-finger protein 5	-0.0873509
Gmr#Contig4287	Novel hAT family dimerisation domain protein - Ident 99	0.000699546
Gmr#Contig4353	Rho GTPase-activating protein 40	-0.00199591
Gmr#Contig4366	SET domain containing 8c - Ident 93	-0.156332
Gmr#Contig4409	Uncharacterized proteinF1QV36 Uncharacterized protein	0.169557
Gmr#Contig4521	Syntaxin-binding protein 2	0.158513
Gmr#Contig4672	Novel immune type receptor protein - Ident 66	-0.225856
Gmr#Contig4675	Novel hAT family dimerisation domain protein - Ident 99	-0.249749
Gmr#Contig4737	Novel gene - Ident 23	-0.0853733
Gmr#Contig4769	ORF2-encoded protein - Ident 40	-0.0104127
Gmr#Contig4916	Beta-1_3-galactosyl-O-glycosyl-glycoprotein beta-1_6-N-acetylglucosaminyltransferase 4	-0.107073
Gmr#Contig497	Keratin-associated protein 16-1	0.279527
Gmr#Contig5073	Ubiquitously transcribed tetratricopeptide repeat_ X chromosome like 1 - Ident 45	0.0538596
Gmr#Contig5124	C-type lectin domain family 17, member A	0.0392593
Gmr#Contig5251	Novel lectin C-type domain containing protein - Ident 79	-0.0549876
Gmr#Contig5265	Rho GTPase-activating protein 40	0.0912885
Gmr#Contig5350	Zgc:162895 proteinA3KP28 Zgc:162895 protein	-0.181989
Gmr#Contig539	Pol-like protein	0.104029
Gmr#Contig5449	General transcription factor II-I repeat domain-co	-0.0499203
Gmr#Contig5539	FXYD domain containing ion transport regulator 6	-0.170613
Gmr#Contig5571	Protein-kinase_ interferon-inducible double stranded RNA dependent inhibitor_ repressor of (P58 repressor) - Ident 40	-0.143112
Gmr#Contig5584	Novel hAT family dimerisation domain protein - Ident 99	1.46351
Gmr#Contig5606	Three-finger protein 5	-0.627762
Gmr#Contig5607	B-cell receptor CD22	0.188933
Gmr#Contig5682	Diablo homolog, mitochondrial	-0.157951
Gmr#Contig5749	L(3)mbt-like 2 (Drosophila) - Ident 28	-0.00929989
Gmr#Contig580	Protocadherin beta-4	0.000183634
Gmr#Contig5810	Rumba zinc finger protein - Ident 44	-0.0454186
Gmr#Contig5855	Zinc finger_ BED domain containing 4 - Ident 94	0.0259642
Gmr#Contig5935	C-X-C motif chemokine 9	-0.425358
Gmr#Contig5937	Putative nuclease HARBI1	-0.0137465
Gmr#Contig5938	Reverse transcriptase - Ident 29	-0.0644544
Gmr#Contig595	ZNF41 protein - Ident 41	0.017036
Gmr#Contig5996	Putative nuclease HARBI1 - Ident 32	-0.215324
Gmr#Contig6004	3-hydroxy-3-methylglutaryl-Coenzyme A reductase a - Ident 95	-0.176457
Gmr#Contig6102	Three-finger protein 5 - Ident 37	0.294644
Gmr#Contig6142	THAP domain-containing protein 11 - Ident 45	-0.0926916
Gmr#Contig6184	Poly(U)-specific endoribonuclease	0.14196
Gmr#Contig6187	Hemopexin	-0.137786
Gmr#Contig628	G2/mitotic-specific cyclin-B1	-0.047505
Gmr#Contig64	Family with sequence similarity 46_ member C	0.0277008
Gmr#Contig6410	CTAGE family_ member 5 - Ident 23	-0.00436258
Gmr#Contig6510	FXYD domain containing ion transport regulator 6	-0.0568447
Gmr#Contig669	Polyprotein	0.0482061
Gmr#Contig6723	ORF2-encoded protein - Ident 40	-0.0935723
Gmr#Contig6862	Uncharacterized proteinE7F9G0 Uncharacterized protein	-0.333671
Gmr#Contig6904	Interleukin 13 receptor alpha 1	0.0148912
Gmr#Contig700	Glutamate dehydrogenase	0.272735
Gmr#Contig7034	Retinitis pigmentosa GTPase regulator protein 2 ORF15	0.0223704
Gmr#Contig706	DNA polymerase subunit gamma-1	-0.0551423
Gmr#Contig7253	Tumor necrosis factor receptor superfamily member	-0.508383
Gmr#Contig73	Ankyrin repeat and SOCS box-containing 3 - Ident 26	0.0394427
Gmr#Contig735	Novel carboxylesterase domain containing protein - Ident 34	-0.0661775
Gmr#Contig7371	Titin a - Ident 98	0.10974
Gmr#Contig7386	Titin b - Ident 96	0.0488334
Gmr#Contig7422	Titin b	0.0628059
Gmr#Contig7476	Hypothetical microtubule-associated protein 1b	0.0206829
Gmr#Contig7489	Novel protein similar to H.sapiens TTN_ titin (TTN) - Ident 28	0.0358495
Gmr#Contig7569	TNFAIP3 interacting protein 1 - Ident 95	0.340551
Gmr#Contig7569	TNFAIP3 interacting protein 1 - Ident 95	0.340551
Gmr#Contig7569	TNFAIP3 interacting protein 1 - Ident 95	0.340551
Gmr#Contig7689	Novel hAT family dimerisation domain protein - Ident 99	0.170295
Gmr#Contig7891	ORF2-encoded protein - Ident 40	-0.073755
Gmr#Contig8074	L(3)mbt-like 2 (Drosophila) - Ident 28	-0.178148
Gmr#Contig8118	Protein FAM43A	-0.38199
Gmr#Contig8122	Protein kinase Npk - Ident 25	0.00845233
Gmr#Contig8216	Caspase	0.542531
Gmr#Contig8257	Protein-kinase_ interferon-inducible double stranded RNA dependent inhibitor_ repressor of (P58 repressor) - Ident 40	-0.00651531
Gmr#Contig8295	Replicase/helicase/endonuclease	-0.0634806
Gmr#Contig8456	B-cell receptor CD22	0.247162
Gmr#Contig8528	PREDICTED: hypothetical protein	0.190027
Gmr#Contig8536	Ifitm3	0.608053
Gmr#Contig8579	Integrin_ beta-like 1	-0.150721
Gmr#Contig8597	Caspase	0.517606
Gmr#Contig8670	C-type lectin domain family 4 member A	-0.19722
Gmr#Contig8829	THAP domain-containing protein 11 - Ident 45	-0.0576959
Gmr#Contig8895	Ff1d - Ident 39	-0.229422
Gmr#Contig9	Calnexin	0.0668305
Gmr#Contig9020	SET domain-containing protein 5	-0.00565415
Gmr#Contig9025	Cell adhesion molecule-related/down-regulated by oncogenes	0.0408559
Gmr#Contig9027	PREDICTED: hypothetical protein	-0.0892389
Gmr#Contig9043	Scavenger receptor cysteine-rich domain-containing	-0.198954
Gmr#Contig923	CD164 sialomucin-like 2 protein	0.0964519
Gmr#Contig9277	Serine/arginine repetitive matrix protein 1	-0.218346
Gmr#Contig934	Novel protein similar to vertebrate titin (TTN) - Ident 19	-0.0299307
Gmr#Contig9514	Coagulation factor VII - Ident 97	0.0607627
Gmr#Contig9778	Caspase	0.156012
Gmr#Contig9800	Transmembrane protein 246	-0.212094
Gmr#ENSGMOT00000000036	Unknown	0.027425
Gmr#ENSGMOT00000000037	Unknown	-0.349969
Gmr#ENSGMOT00000000080	Unknown	0.00715248
Gmr#ENSGMOT00000000088	Unknown	0.0192815
Gmr#ENSGMOT00000000101	Unknown	0.0438668
Gmr#ENSGMOT00000000105	tripartite_motif-containing_14	-0.163386
Gmr#ENSGMOT00000000133	Unknown	-0.156038
Gmr#ENSGMOT00000000147	Unknown	-0.264872
Gmr#ENSGMOT00000000152	Unknown	0.00569802
Gmr#ENSGMOT00000000162	Unknown	-0.276698
Gmr#ENSGMOT00000000203	cytochrome_P450,_family_8,_subfamily_B,_polypeptide_1	-0.00582571
Gmr#ENSGMOT00000000258	ring_finger_protein_39	-0.236048
Gmr#ENSGMOT00000000269	Unknown	-0.0358446
Gmr#ENSGMOT00000000287	tripartite_motif-containing_14	0.0731077
Gmr#ENSGMOT00000000294	Unknown	-0.0150866
Gmr#ENSGMOT00000000296	ring_finger_protein_39	-0.444935
Gmr#ENSGMOT00000000303	Unknown	0.215288
Gmr#ENSGMOT00000000307	forkhead_box_A2	0.280343
Gmr#ENSGMOT00000000310	Unknown	0.0150661
Gmr#ENSGMOT00000000312	trace_amine_associated_receptor_1	-0.00190355
Gmr#ENSGMOT00000000314	trace_amine_associated_receptor_1	0.0809673
Gmr#ENSGMOT00000000318	trace_amine_associated_receptor_1	-0.0881558
Gmr#ENSGMOT00000000320	trace_amine_associated_receptor_1	0.139196
Gmr#ENSGMOT00000000322	trace_amine_associated_receptor_1	0.00101471
Gmr#ENSGMOT00000000348	Unknown	0.429099
Gmr#ENSGMOT00000000350	Cholesterol 25-hydroxylase-like protein 1_ member 1	-0.0542453
Gmr#ENSGMOT00000000389	Unknown	0.0591676
Gmr#ENSGMOT00000000417	Neuronal-specific septin-3 - Ident 33	-0.325804
Gmr#ENSGMOT00000000420	Neuronal-specific septin-3 - Ident 33	0.101618
Gmr#ENSGMOT00000000422	ring_finger_protein_39	-0.358005
Gmr#ENSGMOT00000000435	Unknown	-0.0298643
Gmr#ENSGMOT00000000464	ring_finger_protein_39	-0.253529
Gmr#ENSGMOT00000000499	Unknown	0.00527812
Gmr#ENSGMOT00000000510	ring_finger_protein_39	-0.472109
Gmr#ENSGMOT00000000604	Unknown	1.47104
Gmr#ENSGMOT00000000648	Unknown	0.0930103
Gmr#ENSGMOT00000000705	Orofacial cleft 1 candidate gene 1 protein	0.0104566
Gmr#ENSGMOT00000000719	Unknown	-0.118972
Gmr#ENSGMOT00000000770	Neuronal-specific septin-3 - Ident 33	0.140953
Gmr#ENSGMOT00000000807	leucine_rich_repeat_containing_8_family,_member_D	-0.00977703
Gmr#ENSGMOT00000000808	Unknown	0.119174
Gmr#ENSGMOT00000000829	tripartite_motif-containing_14	0.0312434
Gmr#ENSGMOT00000000850	collagen,_type_XXIII,_alpha_1	0.0781816
Gmr#ENSGMOT00000000882	Unknown	0.326256
Gmr#ENSGMOT00000000888	Unknown	0.00637989
Gmr#ENSGMOT00000000890	Unknown	-0.134659
Gmr#ENSGMOT00000000896	claudin_18	0.180144
Gmr#ENSGMOT00000000961	tripartite_motif-containing_14	-0.521015
Gmr#ENSGMOT00000001065	Unknown	0.159188
Gmr#ENSGMOT00000001085	Unknown	-0.375625
Gmr#ENSGMOT00000001146	Unknown	0.0219808
Gmr#ENSGMOT00000001170	UDP glucuronosyltransferase 5 family polypeptide b3 - Ident 92	-0.477941
Gmr#ENSGMOT00000001199	Novel protein with transmembrane receptor (Rhodopsin family) domain	-0.0173776
Gmr#ENSGMOT00000001210	adhesion_molecule_with_Ig-like_domain_1	0.0106175
Gmr#ENSGMOT00000001216	CUB_domain_containing_protein_1	0.190905
Gmr#ENSGMOT00000001226	bradykinin_receptor_B2	-0.00801507
Gmr#ENSGMOT00000001231	ring_finger_protein_39	-0.323701
Gmr#ENSGMOT00000001248	Unknown	0.13071
Gmr#ENSGMOT00000001255	Novel protein with a AIG1 family domain (Zgc:194443) - Ident 88	-1.37824
Gmr#ENSGMOT00000001264	Unknown	0.0203605
Gmr#ENSGMOT00000001334	Unknown	0.00632076
Gmr#ENSGMOT00000001361	Transmembrane protein 119	0.14994
Gmr#ENSGMOT00000001377	Unknown	0.00350299
Gmr#ENSGMOT00000001413	Unknown	0.201774
Gmr#ENSGMOT00000001434	Unknown	-0.0223827
Gmr#ENSGMOT00000001464	potassium_voltage-gated_channel,_shaker-related_subfamily,_member_6	-0.0300761
Gmr#ENSGMOT00000001495	Unknown	0.318004
Gmr#ENSGMOT00000001498	Unknown	0.190282
Gmr#ENSGMOT00000001527	C-type lectin - Ident 63	-0.110007
Gmr#ENSGMOT00000001536	immunoglobulin light chain	0.503646
Gmr#ENSGMOT00000001540	Relaxin-3 receptor 1	-0.0135913
Gmr#ENSGMOT00000001555	Unknown	-0.0599174
Gmr#ENSGMOT00000001573	Unknown	-0.0258311
Gmr#ENSGMOT00000001634	Unknown	0.0293519
Gmr#ENSGMOT00000001635	Unknown	0.0507566
Gmr#ENSGMOT00000001652	Odorant receptor	-0.0149027
Gmr#ENSGMOT00000001654	tripartite_motif-containing_14	-0.41795
Gmr#ENSGMOT00000001660	Odorant receptor_ family H_ subfamily 133_ member 7	-0.00216885
Gmr#ENSGMOT00000001748	ring_finger_protein_39	-0.496913
Gmr#ENSGMOT00000001797	Odorant receptor_ family F_ subfamily 115_ member 7	0.00879659
Gmr#ENSGMOT00000001800	Interleukin-17 receptor A	-0.00854185
Gmr#ENSGMOT00000001821	Novel lectin C-type domain containing protein - Ident 77	0.00196755
Gmr#ENSGMOT00000001843	Unknown	0.146136
Gmr#ENSGMOT00000001862	Unknown	-0.132438
Gmr#ENSGMOT00000001864	Unknown	0.0657076
Gmr#ENSGMOT00000001878	Unknown	-0.00141604
Gmr#ENSGMOT00000001915	Unknown	0.0844111
Gmr#ENSGMOT00000001979	Unknown	0.323133
Gmr#ENSGMOT00000001981	Unknown	0.104043
Gmr#ENSGMOT00000002029	immunoglobulin light chain	0.455824
Gmr#ENSGMOT00000002083	SLIT_and_NTRK-like_family,_member_3	-0.020907
Gmr#ENSGMOT00000002094	mastermind-like_1_	0.0236102
Gmr#ENSGMOT00000002130	Unknown	-0.00343131
Gmr#ENSGMOT00000002163	Unknown	0.404997
Gmr#ENSGMOT00000002176	Unknown	-0.979521
Gmr#ENSGMOT00000002183	Novel protein similar to crystallin_ gamma family - Ident 100	-0.123249
Gmr#ENSGMOT00000002199	Claudin 8 - Ident 62	0.201392
Gmr#ENSGMOT00000002233	Unknown	-0.0162029
Gmr#ENSGMOT00000002268	sprouty_homolog_4_	0.0180318
Gmr#ENSGMOT00000002278	ring_finger_protein_39	-0.51503
Gmr#ENSGMOT00000002303	Unknown	0.40556
Gmr#ENSGMOT00000002317	corticotropin-releasing hormone, partial	0.000465779
Gmr#ENSGMOT00000002354	Unknown	-0.197526
Gmr#ENSGMOT00000002365	metadherin	-0.025073
Gmr#ENSGMOT00000002373	zinc_finger,_CCHC_domain_containing_7	0.00164066
Gmr#ENSGMOT00000002377	Neuronal-specific septin-3 - Ident 33	-0.920043
Gmr#ENSGMOT00000002487	Unknown	-0.0606904
Gmr#ENSGMOT00000002525	retinoic_acid_receptor,_gamma	-0.0372786
Gmr#ENSGMOT00000002527	TPP1 - Ident 87	-0.00365886
Gmr#ENSGMOT00000002545	Unknown	0.436011
Gmr#ENSGMOT00000002573	Unknown	-0.0456532
Gmr#ENSGMOT00000002614	lysophosphatidic_acid_receptor_6	-0.317864
Gmr#ENSGMOT00000002677	Unknown	0.0659191
Gmr#ENSGMOT00000002679	pleckstrin_homology-like_domain,_family_A,_member_3	-0.0604707
Gmr#ENSGMOT00000002713	dystrobrevin,_alpha	0.0067548
Gmr#ENSGMOT00000002796	Carbohydrate sulfotransferase 7	-0.0495103
Gmr#ENSGMOT00000002802	family_with_sequence_similarity_179,_member_B	0.0339367
Gmr#ENSGMOT00000002822	Unknown	-0.335691
Gmr#ENSGMOT00000002825	Unknown	0.141776
Gmr#ENSGMOT00000002829	NACHT, LRR and PYD domains-containing protein 1	-0.00079436
Gmr#ENSGMOT00000002830	BCL2-associated athanogene 5 - Ident 93	0.0208993
Gmr#ENSGMOT00000002886	Unknown	0.0173339
Gmr#ENSGMOT00000002890	Unknown	0.00293595
Gmr#ENSGMOT00000003004	Unknown	-0.0690986
Gmr#ENSGMOT00000003031	Unknown	-0.151746
Gmr#ENSGMOT00000003074	Unknown	0.078287
Gmr#ENSGMOT00000003100	Unknown	0.0130551
Gmr#ENSGMOT00000003129	Probable G-protein-coupled receptor 116	0.278333
Gmr#ENSGMOT00000003169	Unknown	0.0909187
Gmr#ENSGMOT00000003194	zona_pellucida-like_domain_containing_1	0.201645
Gmr#ENSGMOT00000003268	THAP domain-containing protein 11	0.0167327
Gmr#ENSGMOT00000003337	ring_finger_protein_39	-0.3253
Gmr#ENSGMOT00000003368	Unknown	0.129759
Gmr#ENSGMOT00000003371	Unknown	0.0334091
Gmr#ENSGMOT00000003382	Unknown	0.0390131
Gmr#ENSGMOT00000003408	Unknown	0.000649336
Gmr#ENSGMOT00000003414	Unknown	0.0619567
Gmr#ENSGMOT00000003582	potassium_inwardly-rectifying_channel,_subfamily_J,_member_12	-0.0672152
Gmr#ENSGMOT00000003600	Unknown	0.389027
Gmr#ENSGMOT00000003602	Novel protein similar to vertebrate mitochondrial rRNA methyltransferase 1 homolog (S. cerevisiae) (MRM1)	0.178211
Gmr#ENSGMOT00000003630	Titin b - Ident 25	0.19089
Gmr#ENSGMOT00000003638	Unknown	0.311562
Gmr#ENSGMOT00000003641	ubiquitin-conjugating_enzyme_E2A_(RAD6_homolog)	-0.141455
Gmr#ENSGMOT00000003642	Unknown	0.068935
Gmr#ENSGMOT00000003683	V(D)J recombination-activating protein 2 [RAG-2]	-0.589844
Gmr#ENSGMOT00000003700	Unknown	0.12747
Gmr#ENSGMOT00000003713	Titin b - Ident 25	0.00839581
Gmr#ENSGMOT00000003730	Unknown	0.0837167
Gmr#ENSGMOT00000003749	Unknown	0.51553
Gmr#ENSGMOT00000003759	Unknown	0.860217
Gmr#ENSGMOT00000003774	Novel protein similar to crystallin_ gamma family - Ident 100	-0.0105314
Gmr#ENSGMOT00000003845	Unknown	-0.0163929
Gmr#ENSGMOT00000003850	NACHT, LRR and PYD domains-containing protein 1	-0.101082
Gmr#ENSGMOT00000003857	Unknown	-0.223052
Gmr#ENSGMOT00000003868	Unknown	-0.0372608
Gmr#ENSGMOT00000003881	Unknown	0.0215566
Gmr#ENSGMOT00000003895	Unknown	-0.116926
Gmr#ENSGMOT00000003902	Novel zinc finger domain containing protein - Ident 45	-0.101429
Gmr#ENSGMOT00000003906	Unknown	0.487777
Gmr#ENSGMOT00000003916	proline-rich_nuclear_receptor_coactivator_1	-0.0811319
Gmr#ENSGMOT00000003947	Unknown	-0.0219592
Gmr#ENSGMOT00000003967	SUMO1/sentrin_specific_peptidase_6	-0.0470355
Gmr#ENSGMOT00000004015	ring_finger_protein_39	0.00022407
Gmr#ENSGMOT00000004017	Unknown	-0.00193362
Gmr#ENSGMOT00000004037	Unknown	0.0167406
Gmr#ENSGMOT00000004062	Unknown	0.14655
Gmr#ENSGMOT00000004110	Unknown	0.00176038
Gmr#ENSGMOT00000004124	frizzled_homolog_8_	-0.00777672
Gmr#ENSGMOT00000004148	Carbohydrate sulfotransferase 5	0.143981
Gmr#ENSGMOT00000004151	tripartite_motif-containing_47	0.0764605
Gmr#ENSGMOT00000004166	Unknown	-0.0400941
Gmr#ENSGMOT00000004171	Putative tyrosine recombinase	0.0645832
Gmr#ENSGMOT00000004206	Unknown	0.0298162
Gmr#ENSGMOT00000004257	Unknown	0.0132141
Gmr#ENSGMOT00000004283	Unknown	-0.0534763
Gmr#ENSGMOT00000004309	Unknown	0.0755115
Gmr#ENSGMOT00000004339	UDP-Gal:betaGlcNAc_beta_1,3-galactosyltransferase,_polypeptide_2	-0.114249
Gmr#ENSGMOT00000004347	Unknown	-0.0230245
Gmr#ENSGMOT00000004364	LOC560655 protein - Ident 38	0.966345
Gmr#ENSGMOT00000004367	Unknown	0.227706
Gmr#ENSGMOT00000004403	Unknown	0.226246
Gmr#ENSGMOT00000004450	ring_finger_protein_39	-0.441584
Gmr#ENSGMOT00000004482	Unknown	0.221618
Gmr#ENSGMOT00000004489	Unknown	0.342133
Gmr#ENSGMOT00000004521	tripartite_motif-containing_35	0.125888
Gmr#ENSGMOT00000004607	Unknown	-0.103654
Gmr#ENSGMOT00000004609	Unknown	0.0688259
Gmr#ENSGMOT00000004630	Unknown	0.110429
Gmr#ENSGMOT00000004704	NACHT, LRR and PYD domains-containing protein 1	0.0378951
Gmr#ENSGMOT00000004737	Unknown	-0.0253168
Gmr#ENSGMOT00000004754	Histone H2A	0.509402
Gmr#ENSGMOT00000004772	Unknown	0.0043185
Gmr#ENSGMOT00000004795	Unknown	-0.0514156
Gmr#ENSGMOT00000004976	Unknown	0.000369644
Gmr#ENSGMOT00000004980	Unknown	0.132319
Gmr#ENSGMOT00000004999	Unknown	0.352626
Gmr#ENSGMOT00000005017	Unknown	0.255826
Gmr#ENSGMOT00000005031	toll-like receptor 22l	-0.259551
Gmr#ENSGMOT00000005049	family_with_sequence_similarity_55,_member_C	0.00659188
Gmr#ENSGMOT00000005055	Unknown	0.151798
Gmr#ENSGMOT00000005063	Carbohydrate sulfotransferase 7	0.00884796
Gmr#ENSGMOT00000005066	Unknown	0.567738
Gmr#ENSGMOT00000005084	Unknown	-0.248964
Gmr#ENSGMOT00000005085	gap_junction_protein,_beta_3,_31kDa	-0.00180411
Gmr#ENSGMOT00000005116	Neuronal-specific septin-3 - Ident 33	-0.796226
Gmr#ENSGMOT00000005148	Unknown	0.0194568
Gmr#ENSGMOT00000005191	Unknown	0.00256669
Gmr#ENSGMOT00000005211	fucosyltransferase_9_(alpha_(1,3)_fucosyltransferase)	-0.124843
Gmr#ENSGMOT00000005221	potassium_voltage-gated_channel,_KQT-like_subfamily,_member_1	0.0539319
Gmr#ENSGMOT00000005245	Uncharacterized_protein_C2orf65	0.250763
Gmr#ENSGMOT00000005257	Midkine-related growth factor b	-0.0941852
Gmr#ENSGMOT00000005264	Unknown	-0.015278
Gmr#ENSGMOT00000005268	Titin b - Ident 25	0.0424066
Gmr#ENSGMOT00000005280	Gig2-like protein DreL	-0.516413
Gmr#ENSGMOT00000005296	Unknown	0.0128164
Gmr#ENSGMOT00000005300	Unknown	0.0719771
Gmr#ENSGMOT00000005321	Unknown	-0.131874
Gmr#ENSGMOT00000005350	Fanconi_anemia,_complementation_group_G	0.273518
Gmr#ENSGMOT00000005372	Unknown	-0.221897
Gmr#ENSGMOT00000005382	Unknown	0.199121
Gmr#ENSGMOT00000005441	ring_finger_protein_39	-0.368277
Gmr#ENSGMOT00000005458	Putative tyrosine recombinase	-0.0835974
Gmr#ENSGMOT00000005472	Unknown	-0.385426
Gmr#ENSGMOT00000005485	Unknown	0.251691
Gmr#ENSGMOT00000005512	Unknown	-0.13992
Gmr#ENSGMOT00000005515	Unknown	-0.0357179
Gmr#ENSGMOT00000005517	Protein ELFN1	0.156513
Gmr#ENSGMOT00000005527	tripartite_motif-containing_14	-0.0328733
Gmr#ENSGMOT00000005587	G_protein-coupled_receptor_6	-0.0967888
Gmr#ENSGMOT00000005610	phosphatidylinositol_4-kinase,_catalytic,_beta	-0.0553407
Gmr#ENSGMOT00000005616	Unknown	0.351101
Gmr#ENSGMOT00000005711	Unknown	-0.276703
Gmr#ENSGMOT00000005752	Unknown	0.149475
Gmr#ENSGMOT00000005786	Unknown	0.0194651
Gmr#ENSGMOT00000005806	Unknown	-0.177963
Gmr#ENSGMOT00000005833	Unknown	-0.457717
Gmr#ENSGMOT00000005851	alpha skeletal actin-2 [Gadus chalcogrammus]	-0.338306
Gmr#ENSGMOT00000005927	Unknown	0.154512
Gmr#ENSGMOT00000005966	Odorant receptor	-0.0111924
Gmr#ENSGMOT00000005971	Potassium voltage-gated channel subfamily A member	0.0244447
Gmr#ENSGMOT00000005981	Unknown	-0.641293
Gmr#ENSGMOT00000006016	Unknown	0.0974142
Gmr#ENSGMOT00000006052	Unknown	0.13045
Gmr#ENSGMOT00000006059	Unknown	-0.163996
Gmr#ENSGMOT00000006094	Unknown	-0.0365109
Gmr#ENSGMOT00000006115	UDP glucuronosyltransferase 5 family polypeptide d1 - Ident 55	0.0200639
Gmr#ENSGMOT00000006126	Unknown	-3.86214e-05
Gmr#ENSGMOT00000006166	Odorant receptor	0.0278489
Gmr#ENSGMOT00000006250	Unknown	0.0510714
Gmr#ENSGMOT00000006291	Unknown	0.0139828
Gmr#ENSGMOT00000006365	Transposase - Ident 30	-0.0347095
Gmr#ENSGMOT00000006384	histone_cluster_1,_H4l	0.412968
Gmr#ENSGMOT00000006402	Unknown	0.00555368
Gmr#ENSGMOT00000006403	potassium_channel,_subfamily_K,_member_13	0.41932
Gmr#ENSGMOT00000006491	Unknown	0.116177
Gmr#ENSGMOT00000006505	Processing of 7_ ribonuclease P family	0.0354604
Gmr#ENSGMOT00000006514	Unknown	0.01979
Gmr#ENSGMOT00000006518	ring_finger_protein_39	-0.208092
Gmr#ENSGMOT00000006521	Twist1a	-0.00881958
Gmr#ENSGMOT00000006533	Unknown	-0.122438
Gmr#ENSGMOT00000006543	Unknown	0.0353461
Gmr#ENSGMOT00000006565	Unknown	-0.0760338
Gmr#ENSGMOT00000006580	C-type lectin - Ident 41	-0.00214682
Gmr#ENSGMOT00000006588	NACHT, LRR and PYD domains-containing protein 1	0.00305205
Gmr#ENSGMOT00000006591	ring_finger_protein_39	-0.544572
Gmr#ENSGMOT00000006637	frizzled_homolog_7_	-0.0390796
Gmr#ENSGMOT00000006721	Unknown	0.115787
Gmr#ENSGMOT00000006742	Unknown	0.177055
Gmr#ENSGMOT00000006748	Unknown	-0.0135614
Gmr#ENSGMOT00000006778	Unknown	-0.371851
Gmr#ENSGMOT00000006782	Unknown	0.0101868
Gmr#ENSGMOT00000006824	Unknown	-0.00580638
Gmr#ENSGMOT00000006864	UBX domain-containing protein 1 - Ident 24	0.153271
Gmr#ENSGMOT00000006887	Piezo-type mechanosensitive ion channel component	0.0654145
Gmr#ENSGMOT00000006897	zinc_finger,_CCHC_domain_containing_7	-0.0250888
Gmr#ENSGMOT00000006967	Protein FAM84A	0.0377283
Gmr#ENSGMOT00000006980	Unknown	0.465725
Gmr#ENSGMOT00000006983	tripartite_motif-containing_14	-0.0099901
Gmr#ENSGMOT00000007027	Unknown	0.187339
Gmr#ENSGMOT00000007069	zinc_finger_and_BTB_domain_containing_37	0.222566
Gmr#ENSGMOT00000007079	Unknown	0.0140952
Gmr#ENSGMOT00000007085	Unknown	0.604713
Gmr#ENSGMOT00000007108	Unknown	0.0012651
Gmr#ENSGMOT00000007141	Neuronal-specific septin-3 - Ident 33	-0.27167
Gmr#ENSGMOT00000007172	Unknown	0.0239376
Gmr#ENSGMOT00000007185	Unknown	0.00770697
Gmr#ENSGMOT00000007197	Neuronal-specific septin-3 - Ident 33	-0.122125
Gmr#ENSGMOT00000007209	Unknown	-0.00283646
Gmr#ENSGMOT00000007221	Unknown	0.00385086
Gmr#ENSGMOT00000007288	zinc_finger_protein_36,_C3H_type-like_1	0.76956
Gmr#ENSGMOT00000007314	Unknown	0.312637
Gmr#ENSGMOT00000007330	Unknown	0.0266189
Gmr#ENSGMOT00000007361	Unknown	0.0739709
Gmr#ENSGMOT00000007446	Blf protein - Ident 39	0.291767
Gmr#ENSGMOT00000007477	Unknown	-0.00468618
Gmr#ENSGMOT00000007518	Protein FAM19A5	-0.020948
Gmr#ENSGMOT00000007527	Unknown	0.00453379
Gmr#ENSGMOT00000007577	Unknown	0.40991
Gmr#ENSGMOT00000007588	Unknown	1.13938
Gmr#ENSGMOT00000007623	Unknown	0.0465207
Gmr#ENSGMOT00000007626	DDB1- and CUL4-associated factor 17 - Ident 30	-0.143122
Gmr#ENSGMOT00000007639	Hsp70 protein - Ident 89	0.0984437
Gmr#ENSGMOT00000007700	Unknown	-0.0194293
Gmr#ENSGMOT00000007717	Unknown	0.279804
Gmr#ENSGMOT00000007757	Unknown	0.0908389
Gmr#ENSGMOT00000007788	Unknown	-0.0137573
Gmr#ENSGMOT00000007812	leucine_rich_repeat_transmembrane_neuronal_2	-0.020962
Gmr#ENSGMOT00000007814	Unknown	-0.0435121
Gmr#ENSGMOT00000007827	Glucocorticoid induced transcript 1	0.042584
Gmr#ENSGMOT00000007833	Glucocorticoid induced transcript 1	0.0875647
Gmr#ENSGMOT00000007836	Odorant receptor - Ident 86	-0.00286931
Gmr#ENSGMOT00000007838	Odorant receptor	0.0771789
Gmr#ENSGMOT00000007866	Neuronal-specific septin-3 - Ident 33	-0.48608
Gmr#ENSGMOT00000007897	Unknown	0.0843785
Gmr#ENSGMOT00000007960	heparan_sulfate_(glucosamine)_3-O-sulfotransferase_1	0.0276542
Gmr#ENSGMOT00000008025	Odorant receptor 9.2	0.00815318
Gmr#ENSGMOT00000008036	Odorant receptor	-0.00409626
Gmr#ENSGMOT00000008040	E3 ubiquitin-protein ligase rnf146	0.0971794
Gmr#ENSGMOT00000008045	Odorant receptor	0.00882854
Gmr#ENSGMOT00000008047	Odorant receptor	0.000605477
Gmr#ENSGMOT00000008048	Semaphorin-6A	0.15035
Gmr#ENSGMOT00000008089	Unknown	0.230432
Gmr#ENSGMOT00000008104	Unknown	0.223229
Gmr#ENSGMOT00000008117	Unknown	-0.0160359
Gmr#ENSGMOT00000008118	G_protein-coupled_receptor_173	-0.0339085
Gmr#ENSGMOT00000008181	Unknown	0.281919
Gmr#ENSGMOT00000008191	Unknown	-0.0283361
Gmr#ENSGMOT00000008200	RNA-binding protein 4.1	0.124572
Gmr#ENSGMOT00000008223	DAZ_associated_protein_2	-0.263046
Gmr#ENSGMOT00000008258	Unknown	0.516264
Gmr#ENSGMOT00000008338	Unknown	-0.375663
Gmr#ENSGMOT00000008340	Unknown	-0.25878
Gmr#ENSGMOT00000008346	Unknown	-0.549208
Gmr#ENSGMOT00000008373	Unknown	-0.469083
Gmr#ENSGMOT00000008398	Unknown	0.0965441
Gmr#ENSGMOT00000008399	Unknown	-0.0298025
Gmr#ENSGMOT00000008410	Transposase - Ident 30	0.00212355
Gmr#ENSGMOT00000008497	coiled-coil_domain_containing_85A	0.0183701
Gmr#ENSGMOT00000008517	Unknown	0.0414997
Gmr#ENSGMOT00000008547	mesoderm_posterior_2_homolog_(mouse)	-0.0383651
Gmr#ENSGMOT00000008576	G-protein coupled receptor 1	-0.223727
Gmr#ENSGMOT00000008586	forkhead_box_D3	0.0122275
Gmr#ENSGMOT00000008600	Unknown	-0.0415124
Gmr#ENSGMOT00000008638	Unknown	0.415728
Gmr#ENSGMOT00000008643	adaptor-related_protein_complex_2,_mu_1_subunit	-0.0264643
Gmr#ENSGMOT00000008667	Unknown	-0.0379464
Gmr#ENSGMOT00000008678	Unknown	0.038477
Gmr#ENSGMOT00000008711	Hsp70 protein - Ident 89	-0.337455
Gmr#ENSGMOT00000008733	Unknown	-0.100605
Gmr#ENSGMOT00000008743	neurexophilin_4	-0.0147273
Gmr#ENSGMOT00000008765	bloodthirsty	-0.590405
Gmr#ENSGMOT00000008824	Unknown	0.0250918
Gmr#ENSGMOT00000008842	Titin b - Ident 25	0.0628744
Gmr#ENSGMOT00000008899	Multimerin-1	0.824178
Gmr#ENSGMOT00000008932	Unknown	0.0329053
Gmr#ENSGMOT00000008944	Unknown	-0.0701563
Gmr#ENSGMOT00000008969	Novel NACHT domanin containing protein	0.177657
Gmr#ENSGMOT00000009064	Unknown	0.0910405
Gmr#ENSGMOT00000009120	cyclin-dependent_kinase_5,_regulatory_subunit_1_(p35)	-0.00992086
Gmr#ENSGMOT00000009134	Unknown	-0.0762676
Gmr#ENSGMOT00000009220	Unknown	0.385207
Gmr#ENSGMOT00000009271	Myeloid-associated differentiation marker	-0.0993418
Gmr#ENSGMOT00000009331	Unknown	0.342093
Gmr#ENSGMOT00000009335	Unknown	0.0852795
Gmr#ENSGMOT00000009354	immunoglobulin light chain	0.667111
Gmr#ENSGMOT00000009360	Unknown	0.0620086
Gmr#ENSGMOT00000009376	ring_finger_protein_39	-0.367514
Gmr#ENSGMOT00000009449	Unknown	-0.135465
Gmr#ENSGMOT00000009452	leucine_rich_repeat_containing_3B	-0.182207
Gmr#ENSGMOT00000009478	Unknown	0.0126362
Gmr#ENSGMOT00000009582	Unknown	-0.0235185
Gmr#ENSGMOT00000009664	Transmembrane protein 121	0.205427
Gmr#ENSGMOT00000009727	Similar to purinergic receptor P2Y_ G-protein coupled_ 5	-0.559797
Gmr#ENSGMOT00000009737	Unknown	-0.107189
Gmr#ENSGMOT00000009758	Unknown	-0.00612831
Gmr#ENSGMOT00000009779	NACHT, LRR and PYD domains-containing protein 1	-0.0511781
Gmr#ENSGMOT00000009821	Unknown	0.43459
Gmr#ENSGMOT00000009839	Unknown	-0.0345942
Gmr#ENSGMOT00000009895	claudin_4	0.382999
Gmr#ENSGMOT00000009939	zona_pellucida_glycoprotein_3_(sperm_receptor)	0.00691233
Gmr#ENSGMOT00000009971	Similar to G protein-coupled receptor 100	-0.285823
Gmr#ENSGMOT00000010021	sterile_alpha_motif_domain_containing_11	0.368651
Gmr#ENSGMOT00000010047	Novel protein with transmembrane receptor (Rhodopsin family) domain	0.105587
Gmr#ENSGMOT00000010054	Tubulin alpha 6	-0.094001
Gmr#ENSGMOT00000010068	Unknown	0.00050121
Gmr#ENSGMOT00000010069	Natterin-like protein - Ident 22	-0.0164351
Gmr#ENSGMOT00000010075	Unknown	0.153387
Gmr#ENSGMOT00000010102	Unknown	0.115757
Gmr#ENSGMOT00000010147	Unknown	0.122312
Gmr#ENSGMOT00000010151	dermatan_sulfate_epimerase	-0.0636473
Gmr#ENSGMOT00000010153	Unknown	0.011082
Gmr#ENSGMOT00000010175	Transposase - Ident 27	-0.0467703
Gmr#ENSGMOT00000010221	Unknown	-0.0952
Gmr#ENSGMOT00000010233	Unknown	0.140988
Gmr#ENSGMOT00000010278	Multimerin-1	-0.00220962
Gmr#ENSGMOT00000010308	Unknown	0.00462163
Gmr#ENSGMOT00000010311	Sterile alpha motif domain-containing protein 3	0.0154418
Gmr#ENSGMOT00000010336	centrosomal_protein_120kDa	0.167501
Gmr#ENSGMOT00000010351	Zapx - Ident 54	-0.00532342
Gmr#ENSGMOT00000010381	Novel odorant receptor	0.121819
Gmr#ENSGMOT00000010402	Novel odorant receptor	0.0771541
Gmr#ENSGMOT00000010423	Unknown	0.178564
Gmr#ENSGMOT00000010430	Unknown	-0.0490078
Gmr#ENSGMOT00000010433	Unknown	0.0546323
Gmr#ENSGMOT00000010434	Zinc finger_ BED domain containing 4 - Ident 94	0.0349564
Gmr#ENSGMOT00000010436	Unknown	-0.0586706
Gmr#ENSGMOT00000010487	claudin_4	0.100245
Gmr#ENSGMOT00000010526	tripartite_motif-containing_35	0.144595
Gmr#ENSGMOT00000010555	Novel protein similar to vertebrate oxoglutarate (Alpha-ketoglutarate) receptor 1 (OXGR1) - Ident 23	0.290045
Gmr#ENSGMOT00000010568	Unknown	0.0114234
Gmr#ENSGMOT00000010570	Unknown	0.00219235
Gmr#ENSGMOT00000010607	Unknown	-0.620768
Gmr#ENSGMOT00000010635	Unknown	0.0258292
Gmr#ENSGMOT00000010668	Unknown	0.341366
Gmr#ENSGMOT00000010695	Unknown	-0.0716261
Gmr#ENSGMOT00000010709	potassium_voltage-gated_channel,_shaker-related_subfamily,_member_1_(episodic_ataxia_with_myokymia)	0.00283291
Gmr#ENSGMOT00000010714	Unknown	0.21853
Gmr#ENSGMOT00000010769	Unknown	0.0533642
Gmr#ENSGMOT00000010780	Unknown	0.275256
Gmr#ENSGMOT00000010782	chemokine_(C-C_motif)_receptor_9	0.0776724
Gmr#ENSGMOT00000010784	lipoma_HMGIC_fusion_partner-like_3	0.0726139
Gmr#ENSGMOT00000010791	Unknown	0.0261026
Gmr#ENSGMOT00000010832	Unknown	-0.18563
Gmr#ENSGMOT00000010854	Unknown	0.357636
Gmr#ENSGMOT00000010885	ring_finger_protein_39	-0.449199
Gmr#ENSGMOT00000010887	Unknown	-0.00469204
Gmr#ENSGMOT00000010893	Unknown	0.124341
Gmr#ENSGMOT00000010897	Unknown	0.125809
Gmr#ENSGMOT00000010904	Apolipoprotein L_ 1 - Ident 32	-0.00998272
Gmr#ENSGMOT00000010910	Novel hAT family dimerisation domain protein - Ident 92	0.00102772
Gmr#ENSGMOT00000010919	Unknown	-0.0199392
Gmr#ENSGMOT00000010927	5-hydroxytryptamine_(serotonin)_receptor_1A	0.00145533
Gmr#ENSGMOT00000010931	Ras-related GTP binding C - Ident 99	-0.0444652
Gmr#ENSGMOT00000010940	ring_finger_protein_39	-0.353585
Gmr#ENSGMOT00000010948	Similar to UDP-Gal:betaGlcNAc beta 1_3-galactosyltransferase_ polypeptide 2	0.112835
Gmr#ENSGMOT00000010955	Unknown	-0.0203038
Gmr#ENSGMOT00000010959	Unknown	0.0105005
Gmr#ENSGMOT00000010983	Unknown	0.143458
Gmr#ENSGMOT00000011021	Transposase	-0.0450742
Gmr#ENSGMOT00000011055	Unknown	0.173158
Gmr#ENSGMOT00000011065	Unknown	-0.056465
Gmr#ENSGMOT00000011140	Unknown	0.00701702
Gmr#ENSGMOT00000011157	Unknown	-0.0600894
Gmr#ENSGMOT00000011224	Unknown	0.0254721
Gmr#ENSGMOT00000011334	Unknown	0.0565265
Gmr#ENSGMOT00000011348	hyaluronoglucosaminidase_2	0.0155101
Gmr#ENSGMOT00000011359	Unknown	0.19995
Gmr#ENSGMOT00000011365	Unknown	-0.00475615
Gmr#ENSGMOT00000011424	Unknown	-0.00449672
Gmr#ENSGMOT00000011443	Unknown	-0.0638305
Gmr#ENSGMOT00000011446	Unknown	0.0949266
Gmr#ENSGMOT00000011494	Unknown	-0.0361162
Gmr#ENSGMOT00000011508	Protein FAM181A	0.0184098
Gmr#ENSGMOT00000011515	proline_rich_membrane_anchor_1	-0.0046688
Gmr#ENSGMOT00000011562	immunoglobulin heavy chain variable region	-0.0171415
Gmr#ENSGMOT00000011580	tripartite_motif-containing_14	0.0581494
Gmr#ENSGMOT00000011618	UDP-GlcNAc:betaGal_beta-1,3-N-acetylglucosaminyltransferase_1	-0.270694
Gmr#ENSGMOT00000011627	Odorant receptor 5.3	0.00527106
Gmr#ENSGMOT00000011631	Unknown	0.27854
Gmr#ENSGMOT00000011656	cannabinoid_receptor_1_(brain)	0.124738
Gmr#ENSGMOT00000011688	Hydroxyacyl-thioester dehydratase type 2_ mitochondrial [HsHTD2]	-0.0855862
Gmr#ENSGMOT00000011697	Uncharacterized proteinE7EXJ9 Uncharacterized protein	-0.130063
Gmr#ENSGMOT00000011701	Unknown	0.137647
Gmr#ENSGMOT00000011705	Unknown	-0.114775
Gmr#ENSGMOT00000011780	zinc_finger_protein_593	-0.16443
Gmr#ENSGMOT00000011797	Alstrom_syndrome_1	0.365146
Gmr#ENSGMOT00000011822	Titin b - Ident 25	0.00847874
Gmr#ENSGMOT00000011824	ring_finger_protein_39	-0.0352111
Gmr#ENSGMOT00000011837	Unknown	0.408673
Gmr#ENSGMOT00000011850	Unknown	0.00131238
Gmr#ENSGMOT00000011854	Unknown	0.0168893
Gmr#ENSGMOT00000011868	5-hydroxytryptamine_(serotonin)_receptor_1B	0.0321045
Gmr#ENSGMOT00000011895	GATA_binding_protein_4	-0.0511189
Gmr#ENSGMOT00000011913	ring_finger_protein_39	-0.30918
Gmr#ENSGMOT00000011980	Unknown	-0.052518
Gmr#ENSGMOT00000012009	Unknown	0.0324058
Gmr#ENSGMOT00000012013	Unknown	0.109354
Gmr#ENSGMOT00000012025	Unknown	-0.10661
Gmr#ENSGMOT00000012062	potassium_voltage-gated_channel,_shaker-related_subfamily,_member_2	-0.0880211
Gmr#ENSGMOT00000012128	NACHT, LRR and PYD domains-containing protein 1	0.0321866
Gmr#ENSGMOT00000012181	Unknown	-0.524283
Gmr#ENSGMOT00000012184	Unknown	-0.200682
Gmr#ENSGMOT00000012186	Unknown	-0.185271
Gmr#ENSGMOT00000012197	Unknown	0.133569
Gmr#ENSGMOT00000012205	Unknown	0.00223672
Gmr#ENSGMOT00000012216	Carbohydrate sulfotransferase 1	-0.35831
Gmr#ENSGMOT00000012275	Unknown	-0.0970545
Gmr#ENSGMOT00000012332	Hsp70 protein - Ident 89	-0.0148535
Gmr#ENSGMOT00000012349	Unknown	0.459285
Gmr#ENSGMOT00000012387	ring_finger_protein_39	-0.121439
Gmr#ENSGMOT00000012391	Unknown	-0.243944
Gmr#ENSGMOT00000012415	Unknown	-0.390481
Gmr#ENSGMOT00000012417	Unknown	0.000812034
Gmr#ENSGMOT00000012452	actin,_alpha,_cardiac_muscle_1	-0.242089
Gmr#ENSGMOT00000012468	Unknown	-0.0222082
Gmr#ENSGMOT00000012500	Unknown	0.0631324
Gmr#ENSGMOT00000012505	Unknown	-0.135524
Gmr#ENSGMOT00000012539	Unknown	-0.406273
Gmr#ENSGMOT00000012614	Unknown	0.00551342
Gmr#ENSGMOT00000012657	Unknown	0.0592257
Gmr#ENSGMOT00000012671	Unknown	0.196256
Gmr#ENSGMOT00000012681	NACHT, LRR and PYD domains-containing protein 1	0.0311871
Gmr#ENSGMOT00000012728	Unknown	0.365214
Gmr#ENSGMOT00000012770	Unknown	0.0753471
Gmr#ENSGMOT00000012814	Histone H3.2	0.370982
Gmr#ENSGMOT00000012831	Unknown	0.0542125
Gmr#ENSGMOT00000012855	Unknown	0.128493
Gmr#ENSGMOT00000012862	Unknown	-0.0188275
Gmr#ENSGMOT00000012876	relaxin/insulin-like_family_peptide_receptor_3	0.00354026
Gmr#ENSGMOT00000012894	ring_finger_protein_39	-0.375917
Gmr#ENSGMOT00000012915	Unknown	-0.133248
Gmr#ENSGMOT00000012928	Unknown	-0.0279202
Gmr#ENSGMOT00000012935	Unknown	-0.55851
Gmr#ENSGMOT00000013022	neurexin_2	0.121691
Gmr#ENSGMOT00000013031	Probable G-protein coupled receptor 148	0.220479
Gmr#ENSGMOT00000013053	Finkel-Biskis-Reilly_murine_sarcoma_virus_(FBR-MuSV)_ubiquitously_expressed	-0.147581
Gmr#ENSGMOT00000013065	Unknown	-0.0690799
Gmr#ENSGMOT00000013071	Urocortin-3	-0.0160953
Gmr#ENSGMOT00000013097	Unknown	-0.254796
Gmr#ENSGMOT00000013136	Unknown	-0.186869
Gmr#ENSGMOT00000013148	Unknown	-0.0813557
Gmr#ENSGMOT00000013172	immunoglobulin_superfamily,_member_9B	0.0301276
Gmr#ENSGMOT00000013176	Histone H1.3	0.368205
Gmr#ENSGMOT00000013186	DAN_domain_family,_member_5	0.0200602
Gmr#ENSGMOT00000013198	Unknown	-0.108684
Gmr#ENSGMOT00000013308	Unknown	0.00574301
Gmr#ENSGMOT00000013324	G-protein coupled receptor 81 - Ident 95	-0.392293
Gmr#ENSGMOT00000013344	trace_amine_associated_receptor_1	0.00751944
Gmr#ENSGMOT00000013347	trace_amine_associated_receptor_1	0.019819
Gmr#ENSGMOT00000013349	trace_amine_associated_receptor_1	0.141538
Gmr#ENSGMOT00000013418	Unknown	0.0777514
Gmr#ENSGMOT00000013433	Unknown	-0.0416811
Gmr#ENSGMOT00000013450	coiled-coil_domain_containing_117	0.304135
Gmr#ENSGMOT00000013507	NACHT, LRR and PYD domains-containing protein 1	-0.073297
Gmr#ENSGMOT00000013580	Unknown	0.326234
Gmr#ENSGMOT00000013630	Odorant receptor	-0.0114359
Gmr#ENSGMOT00000013633	Odorant receptor	0.00379555
Gmr#ENSGMOT00000013684	alpha skeletal actin-1 [Gadus chalcogrammus]	-0.172645
Gmr#ENSGMOT00000013693	KIAA1430	0.0296472
Gmr#ENSGMOT00000013701	microtubule-associated_protein_9	0.0629376
Gmr#ENSGMOT00000013741	Unknown	-0.171987
Gmr#ENSGMOT00000013760	Unknown	-0.0171883
Gmr#ENSGMOT00000013785	solute_carrier_family_18_(vesicular_acetylcholine),_member_3	0.000737227
Gmr#ENSGMOT00000013813	Unknown	-0.178961
Gmr#ENSGMOT00000013840	chemokine_(C-C_motif)_receptor_9	0.18073
Gmr#ENSGMOT00000013972	SRY_(sex_determining_region_Y)-box_4	0.141761
Gmr#ENSGMOT00000013988	Unknown	-0.0648567
Gmr#ENSGMOT00000013991	trace_amine_associated_receptor_1	0.315397
Gmr#ENSGMOT00000014074	Unknown	0.465347
Gmr#ENSGMOT00000014119	ring_finger_protein_39	-0.45493
Gmr#ENSGMOT00000014167	Uncharacterized proteinE9QFM1 Uncharacterized protein	0.0428327
Gmr#ENSGMOT00000014169	Unknown	0.0880147
Gmr#ENSGMOT00000014245	Unknown	-0.107947
Gmr#ENSGMOT00000014263	Unknown	-0.239893
Gmr#ENSGMOT00000014291	Unknown	-0.0222401
Gmr#ENSGMOT00000014324	Unknown	0.290898
Gmr#ENSGMOT00000014339	chromobox_homolog_8_(Pc_class_homolog,_Drosophila)	-0.0420349
Gmr#ENSGMOT00000014352	Unknown	0.225821
Gmr#ENSGMOT00000014416	Unknown	-0.00778916
Gmr#ENSGMOT00000014434	Unknown	-0.116293
Gmr#ENSGMOT00000014439	Unknown	0.0404715
Gmr#ENSGMOT00000014458	ring_finger_protein_39	-0.5842
Gmr#ENSGMOT00000014471	Unknown	-0.0185307
Gmr#ENSGMOT00000014482	Unknown	0.237692
Gmr#ENSGMOT00000014530	Unknown	-0.075718
Gmr#ENSGMOT00000014564	RELT-like protein 2	-0.00229441
Gmr#ENSGMOT00000014616	tripartite_motif-containing_35	0.316032
Gmr#ENSGMOT00000014617	tripartite_motif-containing_35	0.249777
Gmr#ENSGMOT00000014620	Unknown	-0.0209815
Gmr#ENSGMOT00000014647	tripartite_motif-containing_35	0.208112
Gmr#ENSGMOT00000014660	Unknown	0.0113412
Gmr#ENSGMOT00000014670	Unknown	0.619808
Gmr#ENSGMOT00000014727	tripartite_motif-containing_14	0.0183594
Gmr#ENSGMOT00000014773	Unknown	-0.167487
Gmr#ENSGMOT00000014778	tripartite_motif-containing_47	-0.00603242
Gmr#ENSGMOT00000014780	Unknown	0.0779082
Gmr#ENSGMOT00000014782	tripartite_motif-containing_47	-0.0193337
Gmr#ENSGMOT00000014796	tripartite_motif-containing_47	-0.0261761
Gmr#ENSGMOT00000014817	Unknown	0.0485297
Gmr#ENSGMOT00000014837	Ankyrin repeat domain-containing protein 27	-0.0248363
Gmr#ENSGMOT00000014865	Unknown	0.0826562
Gmr#ENSGMOT00000014906	Unknown	-0.0224459
Gmr#ENSGMOT00000014986	Fibronectin 1b - Ident 28	-0.864399
Gmr#ENSGMOT00000014988	Unknown	-0.213639
Gmr#ENSGMOT00000014990	Unknown	0.251902
Gmr#ENSGMOT00000015068	Odorant receptor	0.00568353
Gmr#ENSGMOT00000015075	Unknown	0.200815
Gmr#ENSGMOT00000015080	Unknown	0.0347005
Gmr#ENSGMOT00000015107	kelch_repeat_and_BTB_(POZ)_domain_containing_11	0.100846
Gmr#ENSGMOT00000015120	Kruppel-like_factor_15	-0.00464908
Gmr#ENSGMOT00000015198	immunoglobulin heavy chain variable region	-0.0109112
Gmr#ENSGMOT00000015208	Unknown	-0.0132619
Gmr#ENSGMOT00000015236	ring_finger_protein_39	-0.290869
Gmr#ENSGMOT00000015237	Unknown	-0.0171382
Gmr#ENSGMOT00000015242	Unknown	0.0667757
Gmr#ENSGMOT00000015248	Unknown	0.112636
Gmr#ENSGMOT00000015249	Unknown	0.168373
Gmr#ENSGMOT00000015263	Putative_N-acetyltransferase_C7orf52_(EC_2.3.1.-)	0.00817496
Gmr#ENSGMOT00000015316	Unknown	-0.581473
Gmr#ENSGMOT00000015349	C-Jun-amino-terminal kinase-interacting protein 4	0.0507302
Gmr#ENSGMOT00000015416	Unknown	-0.0982983
Gmr#ENSGMOT00000015420	Unknown	-0.218552
Gmr#ENSGMOT00000015448	Novel protein similar to mouse and human Rho guanine nucleotide exchange factor (GEF) 17 (ARHGEF17) - Ident 27	0.0101836
Gmr#ENSGMOT00000015485	Novel NACHT domanin containing protein	-0.0445581
Gmr#ENSGMOT00000015500	Unknown	0.0761816
Gmr#ENSGMOT00000015510	Gap junction protein	0.0358627
Gmr#ENSGMOT00000015576	Uncharacterized_protein_C17orf63	-0.097273
Gmr#ENSGMOT00000015577	Unknown	0.0777541
Gmr#ENSGMOT00000015604	Unknown	0.229044
Gmr#ENSGMOT00000015618	Unknown	-0.414017
Gmr#ENSGMOT00000015686	Regulator of telomere elongation helicase 1 - Ident 23	0.241965
Gmr#ENSGMOT00000015713	Fibronectin 1b - Ident 28	0.0392402
Gmr#ENSGMOT00000015761	Sterile alpha motif domain-containing protein 3	0.104313
Gmr#ENSGMOT00000015790	Similar to UDP-Gal:betaGlcNAc beta 1_3-galactosyltransferase_ polypeptide 2	0.222286
Gmr#ENSGMOT00000015792	Unknown	-6.51713e-05
Gmr#ENSGMOT00000015803	Unknown	-0.010004
Gmr#ENSGMOT00000015883	thyrotrophic_embryonic_factor	0.0371238
Gmr#ENSGMOT00000015909	Unknown	0.0598776
Gmr#ENSGMOT00000015914	Claudin k	0.525475
Gmr#ENSGMOT00000016027	leucine_rich_repeat_containing_41	-0.162785
Gmr#ENSGMOT00000016028	Unknown	-0.0933272
Gmr#ENSGMOT00000016029	UDP-GlcNAc:betaGal_beta-1,3-N-acetylglucosaminyltransferase_9	0.0134782
Gmr#ENSGMOT00000016030	Odorant receptor	-0.461936
Gmr#ENSGMOT00000016075	Unknown	-0.113632
Gmr#ENSGMOT00000016081	ring_finger_protein_39	-0.360167
Gmr#ENSGMOT00000016097	Unknown	0.167753
Gmr#ENSGMOT00000016105	Unknown	-0.102327
Gmr#ENSGMOT00000016116	Unknown	0.523012
Gmr#ENSGMOT00000016126	Unknown	0.0292629
Gmr#ENSGMOT00000016138	transcription_factor_21	0.0257946
Gmr#ENSGMOT00000016217	Unknown	0.255932
Gmr#ENSGMOT00000016297	zinc_finger_protein_91_homolog_(mouse)	0.237474
Gmr#ENSGMOT00000016332	Unknown	0.370275
Gmr#ENSGMOT00000016337	Unknown	0.0396816
Gmr#ENSGMOT00000016346	vasorin	-0.0546345
Gmr#ENSGMOT00000016397	Unknown	-0.00701883
Gmr#ENSGMOT00000016406	Unknown	0.0344622
Gmr#ENSGMOT00000016462	Unknown	-0.411237
Gmr#ENSGMOT00000016463	Cited3 protein	0.052759
Gmr#ENSGMOT00000016484	Structure-specific endonuclease subunit SLX4	1.20048
Gmr#ENSGMOT00000016499	Unknown	-0.0102146
Gmr#ENSGMOT00000016501	inhibin,_beta_A	0.0154475
Gmr#ENSGMOT00000016544	Novel protein similar to vertebrate phermone receptor protein - Ident 81	0.00769708
Gmr#ENSGMOT00000016580	Ubiquitin-conjugating_enzyme_E2_J1_(EC_6.3.2.19)(Non-canonical_ubiquitin-conjugating_enzyme_1)(NCUBE1)(Yeast_ubiquitin-conjugating_enzyme_UBC6_homolog_E)(HSUBC6e)	-0.0948398
Gmr#ENSGMOT00000016583	forkhead_box_E1_(thyroid_transcription_factor_2)	0.0124227
Gmr#ENSGMOT00000016587	Unknown	0.0317284
Gmr#ENSGMOT00000016598	Unknown	0.728791
Gmr#ENSGMOT00000016710	Unknown	0.0890636
Gmr#ENSGMOT00000016727	bloodthirsty	-0.0944956
Gmr#ENSGMOT00000016730	caldesmon_1	-0.0217544
Gmr#ENSGMOT00000016952	ring_finger_protein_111	0.250604
Gmr#ENSGMOT00000016982	Unknown	0.0752934
Gmr#ENSGMOT00000017007	Unknown	0.755957
Gmr#ENSGMOT00000017105	Unknown	-0.281155
Gmr#ENSGMOT00000017112	Unknown	-0.0651435
Gmr#ENSGMOT00000017199	tripartite_motif-containing_14	-0.159262
Gmr#ENSGMOT00000017270	Unknown	-0.00809945
Gmr#ENSGMOT00000017291	Unknown	0.113636
Gmr#ENSGMOT00000017333	Unknown	0.271274
Gmr#ENSGMOT00000017344	tripartite_motif-containing_35	-0.102652
Gmr#ENSGMOT00000017355	tripartite_motif-containing_14	-0.0743071
Gmr#ENSGMOT00000017365	bloodthirsty	-0.189296
Gmr#ENSGMOT00000017381	Unknown	-0.296064
Gmr#ENSGMOT00000017422	Unknown	0.00850863
Gmr#ENSGMOT00000017459	tripartite_motif-containing_14	-0.113858
Gmr#ENSGMOT00000017466	tripartite_motif-containing_35	0.00686184
Gmr#ENSGMOT00000017470	Unknown	0.0714307
Gmr#ENSGMOT00000017492	ring_finger_protein_39	-0.341381
Gmr#ENSGMOT00000017552	Unknown	0.00314627
Gmr#ENSGMOT00000017567	tripartite_motif-containing_14	-0.123897
Gmr#ENSGMOT00000017626	Unknown	0.273783
Gmr#ENSGMOT00000017642	syntaxin_19	-0.0391666
Gmr#ENSGMOT00000017674	Unknown	0.0445867
Gmr#ENSGMOT00000017683	Unknown	-0.13852
Gmr#ENSGMOT00000017701	family_with_sequence_similarity_189,_member_A1	-0.0193752
Gmr#ENSGMOT00000017728	pleckstrin_homology_domain_containing,_family_A_member_7	0.327633
Gmr#ENSGMOT00000017732	Unknown	-0.012649
Gmr#ENSGMOT00000017744	Unknown	-0.267291
Gmr#ENSGMOT00000017768	Unknown	1.03632
Gmr#ENSGMOT00000017774	septin_9	0.0720677
Gmr#ENSGMOT00000017791	Unknown	-0.0187955
Gmr#ENSGMOT00000017814	Kruppel-like_factor_3_(basic)	-0.00550095
Gmr#ENSGMOT00000017872	activating_transcription_factor_3	0.000648228
Gmr#ENSGMOT00000017893	Unknown	0.187905
Gmr#ENSGMOT00000017906	Unknown	0.0297404
Gmr#ENSGMOT00000017909	Acetylcholine receptor subunit alpha	0.117064
Gmr#ENSGMOT00000017925	Toll-like receptor 21 - Ident 95	-0.0133394
Gmr#ENSGMOT00000018021	tripartite_motif-containing_14	0.0127712
Gmr#ENSGMOT00000018044	FGF5	-0.0014925
Gmr#ENSGMOT00000018049	Unknown	-0.00665876
Gmr#ENSGMOT00000018067	Unknown	0.0119426
Gmr#ENSGMOT00000018072	Cxcr3.1 protein - Ident 30	-0.0420289
Gmr#ENSGMOT00000018073	Unknown	-0.00621663
Gmr#ENSGMOT00000018106	Unknown	0.15482
Gmr#ENSGMOT00000018112	Unknown	-0.691927
Gmr#ENSGMOT00000018160	Unknown	0.0715869
Gmr#ENSGMOT00000018167	Unknown	-0.192265
Gmr#ENSGMOT00000018173	tripartite_motif-containing_14	-0.374441
Gmr#ENSGMOT00000018219	Unknown	-0.0264819
Gmr#ENSGMOT00000018223	Unknown	-0.0755452
Gmr#ENSGMOT00000018227	Regulator of telomere elongation helicase 1 - Ident 23	0.055823
Gmr#ENSGMOT00000018228	Unknown	-0.1604
Gmr#ENSGMOT00000018326	Unknown	0.0387656
Gmr#ENSGMOT00000018386	Complement C1q tumor necrosis factor-related prote	-0.304186
Gmr#ENSGMOT00000018417	Myeloid-associated differentiation marker-like pro	0.385751
Gmr#ENSGMOT00000018488	UPF0462_protein_C4orf33	-0.0105963
Gmr#ENSGMOT00000018570	tripartite_motif-containing_14	-0.478823
Gmr#ENSGMOT00000018619	Unknown	0.00556531
Gmr#ENSGMOT00000018660	Unknown	-0.124693
Gmr#ENSGMOT00000018710	Unknown	0.148796
Gmr#ENSGMOT00000018737	Unknown	0.0294704
Gmr#ENSGMOT00000018786	NK2_homeobox_2	-0.00788103
Gmr#ENSGMOT00000018823	Unknown	-0.0218132
Gmr#ENSGMOT00000018828	Protein_C1orf9_Precursor	0.0146405
Gmr#ENSGMOT00000018851	Unknown	-0.313345
Gmr#ENSGMOT00000018866	Ribosomal protein S19 - Ident 97	-0.00980457
Gmr#ENSGMOT00000018876	Unknown	0.0218082
Gmr#ENSGMOT00000018885	Unknown	0.0814149
Gmr#ENSGMOT00000018890	RRS1 ribosome biogenesis regulator homolog	0.117027
Gmr#ENSGMOT00000018899	Ribosomal protein S19 - Ident 97	0.214424
Gmr#ENSGMOT00000018903	Unknown	0.0128129
Gmr#ENSGMOT00000018908	Unknown	0.0291054
Gmr#ENSGMOT00000018916	Unknown	-0.0153487
Gmr#ENSGMOT00000018952	Unknown	0.227535
Gmr#ENSGMOT00000019017	Xcr1a protein - Ident 94	-0.379538
Gmr#ENSGMOT00000019069	Death-associated protein 6	0.0116755
Gmr#ENSGMOT00000019094	Unknown	0.120975
Gmr#ENSGMOT00000019145	Unknown	-0.106069
Gmr#ENSGMOT00000019178	Unknown	0.0485615
Gmr#ENSGMOT00000019261	Im:7162964 proteinA7MBV3 Im:7162964 protein	0.154554
Gmr#ENSGMOT00000019292	Frem1b - Ident 97	-0.013265
Gmr#ENSGMOT00000019306	NACHT, LRR and PYD domains-containing protein 1	0.0142935
Gmr#ENSGMOT00000019362	Unknown	0.0216467
Gmr#ENSGMOT00000019366	Unknown	-0.0483583
Gmr#ENSGMOT00000019436	BEN domain-containing protein 3	-0.0507321
Gmr#ENSGMOT00000019474	suppressor_of_cytokine_signaling_3	0.025477
Gmr#ENSGMOT00000019553	Unknown	-0.021112
Gmr#ENSGMOT00000019589	Unknown	-0.383936
Gmr#ENSGMOT00000019612	Unknown	0.00589595
Gmr#ENSGMOT00000019620	Unknown	-0.388598
Gmr#ENSGMOT00000019623	Unknown	0.0594482
Gmr#ENSGMOT00000019657	ring_finger_protein_39	-0.363193
Gmr#ENSGMOT00000019684	Unknown	-0.0166288
Gmr#ENSGMOT00000019740	Unknown	0.0455721
Gmr#ENSGMOT00000019741	Unknown	0.119892
Gmr#ENSGMOT00000019753	Odorant receptor ZOR6A - Ident 88	-0.00231922
Gmr#ENSGMOT00000019777	Unknown	-0.0551842
Gmr#ENSGMOT00000019782	Rieske_(Fe-S)_domain_containing	-0.163268
Gmr#ENSGMOT00000019802	ring_finger_protein_39	-0.157673
Gmr#ENSGMOT00000019829	tripartite_motif-containing_14	-0.0418015
Gmr#ENSGMOT00000019834	Unknown	0.140029
Gmr#ENSGMOT00000019902	Novel dual specificity phosphatase catalytic domain containing protein - Ident 37	-0.504528
Gmr#ENSGMOT00000019905	Unknown	0.00940366
Gmr#ENSGMOT00000019922	Unknown	0.114466
Gmr#ENSGMOT00000019924	Unknown	0.0100273
Gmr#ENSGMOT00000019926	interferon,_gamma-inducible_protein_30	-0.307243
Gmr#ENSGMOT00000019933	Unknown	-0.200133
Gmr#ENSGMOT00000019945	Odorant receptor	0.0023519
Gmr#ENSGMOT00000019985	Odorant receptor	0.184818
Gmr#ENSGMOT00000019996	Unknown	-0.216304
Gmr#ENSGMOT00000020059	Twist1a	-0.00595515
Gmr#ENSGMOT00000020070	Regulator of telomere elongation helicase 1 - Ident 23	0.0704944
Gmr#ENSGMOT00000020154	Unknown	0.314387
Gmr#ENSGMOT00000020206	Unknown	0.325929
Gmr#ENSGMOT00000020216	Unknown	0.00284165
Gmr#ENSGMOT00000020240	claudin_3	-0.764256
Gmr#ENSGMOT00000020248	Ras-dva-2 small GTPase	0.235019
Gmr#ENSGMOT00000020259	Unknown	-0.0109313
Gmr#ENSGMOT00000020295	NK3_homeobox_2	-0.0655938
Gmr#ENSGMOT00000020307	Unknown	0.042259
Gmr#ENSGMOT00000020347	Unknown	0.0805181
Gmr#ENSGMOT00000020352	cytochrome_P450,_family_8,_subfamily_B,_polypeptide_1	-0.0106919
Gmr#ENSGMOT00000020364	zinc_finger_protein_536	-0.0102119
Gmr#ENSGMOT00000020412	ankyrin_repeat_domain_34C	0.0498579
Gmr#ENSGMOT00000020416	Unknown	0.216228
Gmr#ENSGMOT00000020422	Unknown	0.00954137
Gmr#ENSGMOT00000020427	Unknown	-0.00289942
Gmr#ENSGMOT00000020452	prostaglandin_E_receptor_2_(subtype_EP2),_53kDa	-0.0146887
Gmr#ENSGMOT00000020464	Unknown	0.159017
Gmr#ENSGMOT00000020494	forkhead_box_G1	0.183412
Gmr#ENSGMOT00000020514	tripartite_motif-containing_47	0.0025313
Gmr#ENSGMOT00000020542	Novel protein similar to vertebrate transmembrane protein 16F (TMEM16F) - Ident 24	0.020715
Gmr#ENSGMOT00000020546	Unknown	0.0342533
Gmr#ENSGMOT00000020564	leucine_rich_repeat_containing_38	-0.0363265
Gmr#ENSGMOT00000020576	prostate_transmembrane_protein,_androgen_induced_1	0.000442286
Gmr#ENSGMOT00000020588	Transmembrane protein 229b	0.0682861
Gmr#ENSGMOT00000020593	Unknown	0.0215236
Gmr#ENSGMOT00000020690	Unknown	-0.0241669
Gmr#ENSGMOT00000020895	progestin_and_adipoQ_receptor_family_member_VII	0.163451
Gmr#ENSGMOT00000020930	Interleukin 12 receptor beta 2.b - Ident 26	0.107369
Gmr#ENSGMOT00000021025	Unknown	-0.0274009
Gmr#ENSGMOT00000021083	family_with_sequence_similarity_55,_member_C	-0.0137441
Gmr#ENSGMOT00000021103	Unknown	0.0446498
Gmr#ENSGMOT00000021107	Unknown	-0.0228653
Gmr#ENSGMOT00000021137	Tnc protein - Ident 39	0.377562
Gmr#ENSGMOT00000021152	tripartite_motif-containing_35	0.100994
Gmr#ENSGMOT00000021168	Unknown	0.000131754
Gmr#ENSGMOT00000021206	PDZ_domain_containing_1	0.0913379
Gmr#ENSGMOT00000021222	Unknown	-0.0024799
Gmr#ENSGMOT00000021223	purine-rich_element_binding_protein_A	0.115144
Gmr#ENSGMOT00000021315	tripartite_motif-containing_14	-0.31851
Gmr#ENSGMOT00000021407	ring_finger_protein_39	-0.368703
Gmr#ENSGMOT00000021410	Odorant receptor	0.061447
Gmr#ENSGMOT00000021444	Unknown	0.127826
Gmr#ENSGMOT00000021489	Unknown	-0.0451268
Gmr#ENSGMOT00000021516	galanin_receptor_1	0.0302478
Gmr#ENSGMOT00000021539	Unknown	-0.013159
Gmr#ENSGMOT00000021559	Unknown	-0.00820021
Gmr#ENSGMOT00000021624	dopamine_receptor_D1	0.269943
Gmr#ENSGMOT00000021640	Protocadherin beta-4	0.110781
Gmr#ENSGMOT00000021645	Protocadherin beta-4	-0.0901659
Gmr#ENSGMOT00000021657	claudin_4	0.0753411
Gmr#ENSGMOT00000021674	Unknown	0.0322609
Gmr#ENSGMOT00000021678	Unknown	-0.00854041
Gmr#ENSGMOT00000021703	Unknown	0.0302557
Gmr#ENSGMOT00000021707	Unknown	0.286595
Gmr#ENSGMOT00000021730	Unknown	-0.0651589
Gmr#ENSGMOT00000021755	Unknown	0.107533
Gmr#ENSGMOT00000021765	Unknown	0.280602
Gmr#ENSGMOT00000021858	Unknown	-0.0095717
Gmr#ENSGMOT00000021874	Unknown	-0.0094491
Gmr#ENSGMOT00000021896	Unknown	0.223777
Gmr#ENSGMOT00000021902	Unknown	0.0852202
Gmr#ENSGMOT00000021906	Unknown	0.621156
Gmr#ENSGMOT00000021919	Unknown	0.0946605
Gmr#ENSGMOT00000021923	Unknown	-0.029099
Gmr#ENSGMOT00000021943	Unknown	-0.0585932
Gmr#ENSGMOT00000021947	Unknown	0.243024
Gmr#ENSGMOT00000021948	transmembrane_protein_79	-0.0664375
Gmr#ENSGMOT00000021968	Unknown	0.4099
Gmr#ENSGMOT00000021982	Unknown	0.334301
Gmr#ENSGMOT00000022001	Unknown	0.0883746
Gmr#ENSGMOT00000022010	Unknown	0.0232397
Gmr#ENSGMOT00000022013	Unknown	-0.0237862
Gmr#ENSGMOT00000022015	Unknown	0.0462671
Gmr#ENSGMOT00000022017	Unknown	0.317606
Gmr#ENSGMOT00000022032	Unknown	0.179402
Gmr#ENSGMOT00000022046	Unknown	0.0667011
Gmr#ENSGMOT00000022052	Unknown	-0.0114661
Gmr#ENSGMOT00000022077	Unknown	-0.37938
Gmr#ENSGMOT00000022083	Unknown	-0.060836
Gmr#ENSGMOT00000022084	Unknown	0.403248
Gmr#ENSGMOT00000022095	Unknown	0.0314762
Gmr#ENSGMOT00000022103	Unknown	0.114599
Gmr#ENSGMOT00000022121	Unknown	0.0686172
Gmr#ENSGMOT00000022124	Unknown	-0.173068
Gmr#ENSGMOT00000022152	Unknown	-0.00242545
Gmr#ENSGMOT00000022158	Unknown	-0.0527811
Gmr#ENSGMOT00000022176	Unknown	-0.0259054
Gmr#ENSGMOT00000022191	major_facilitator_superfamily_domain_containing_6-like	0.0451403
Gmr#ENSGMOT00000022214	Unknown	-0.18845
Gmr#ENSGMOT00000022233	Unknown	-0.0185749
Gmr#ENSGMOT00000022248	Unknown	0.125923
Gmr#ENSGMOT00000022274	Unknown	-0.108071
Gmr#ENSGMOT00000022307	Unknown	0.0179722
Gmr#ENSGMOT00000022316	Unknown	-0.00180982
Gmr#ENSGMOT00000022333	Unknown	0.157288
Gmr#ENSGMOT00000022342	Unknown	0.0182177
Gmr#ENSGMOT00000022345	Unknown	0.121575
Gmr#ENSGMOT00000022346	insulin	0.0287472
Gmr#ENSGMOT00000022373	Unknown	0.187423
Gmr#ENSGMOT00000022386	Unknown	-0.324657
Gmr#ENSGMOT00000022398	ephrin-A4	0.436912
Gmr#ENSGMOT00000022405	Homeobox protein unc-4 homolog	0.397178
Gmr#ENSGMOT00000022415	Unknown	0.145008
Gmr#ENSGMOT00000022435	Unknown	0.309045
Gmr#ENSGMOT00000022459	Unknown	0.21046
Gmr#ENSGMOT00000022460	Unknown	0.15769
Gmr#ENSGMOT00000022481	Unknown	0.00799674
Gmr#ENSGMOT00000022500	Unknown	0.162028
Gmr#ENSGMOT00000022527	Unknown	0.0321604
Gmr#ENSGMOT00000022542	Unknown	-0.539538
Gmr#ENSGMOT00000022552	Unknown	-0.0505729
Gmr#ENSGMOT00000022559	Unknown	0.100815
Gmr#ENSGMOT00000022561	Unknown	1.64893
Gmr#ENSGMOT00000022590	shroom_family_member_1	0.309949
[truncated: 39,384 more rows]

## Sheet: B. PCB and PBDE-209 solutions
			Spike solution (5 ml) Orange 751		PE (2 g)
PCB congener	ENVS number	Conc. (mg/ml)	µl from stock solution	Conc. (µg/ml)	µl from spike solution	Amount (µg)	Conc. (µg/g)
CB-28	green 762	0.801	40	6.408	400	2.5632	1.2816
CB-52	blue 136	1.0009	50	10.009		4.0036	2.0018
CB-101	blue 349	0.951	200	38.04		15.216	7.608
CB-118	yellow 127	0.7405	175	25.9175		10.367	5.1835
CB-138	blue 131	0.9002	350	63.014		25.2056	12.6028
CB-153	yellow 119	1.003	350	70.21		28.084	14.042
CB-180	blue 350	0.64	150	19.2		7.68	3.84
BDE-47	blue 351	0.865	40	6.92		2.768	1.384
			Spike solution (1 ml)* Orange 750		PE (2 g)
PBDE congener	ENVS number	Conc. (µg/ml)	ml from stock solution	Conc. (µg/ml)	µl from spike solution	Amount (µg)	Conc. (µg/g)
BDE-209	white 132	0.9515	4	3.806	400	1.5224	0.7612
* 4 ml of the stock solution will be concentrated to 1 ml.

## Sheet: C. Feeding regime 2-60dph
Feed type	Larval age (dph)	Number of feeding per day	Amount per feeding (million/g)	Amount/day (Million/g)	Notes
Algae	2-12	3		8	2ml each at 09.00 and 15.00 and 4ml at 22.00.
Rotifer	2-4	4 (5)	0.62	3.1	Fed at 08.00, 12.00, 16.00 and 20.00 with a double amount of rotifers fed at 20.00)
Rotifer	5-35	4 (5)	1.25	6.25
Artemia	36-60	5	0.88	4.4
